# Supplementary material for: Discovery and Structure–Activity Relationship Studies of Novel Adenosine A1 Receptor-Selective Agonists
Source: J Med Chem. 2022 Oct 21;65(21):14864–90. doi: 10.1021/acs.jmedchem.2c01414 (PMC9661479; doi:10.1021/acs.jmedchem.2c01414)
Supplement: Supplementary file 4 — jm2c01414_si_004.pdb [file jm2c01414_si_004.pdb]

HELIX    1   1 ALA P    7  LYS P   35  1                                  29
HELIX    2   2 GLN P   38  LEU P   40  1                                   3
HELIX    3   3 ALA P   43  ILE P   71  1                                  29
HELIX    4   4 PHE P   77  ILE P   89  1                                  13
HELIX    5   5 SER P   93  LYS P  110  1                                  18
HELIX    6   6 TYR P  115  MET P  117  1                                   3
HELIX    7   7 PRO P  121  MET P  143  1                                  23
HELIX    8   8 ALA P  151  ASN P  159  1                                   9
HELIX    9   9 PHE P  171  LYS P  173  1                                   3
HELIX   10  10 MET P  177  PHE P  185  1                                   9
HELIX   11  11 LEU P  190  LEU P  211  1                                  22
HELIX   12  12 TYR P  226  PHE P  259  1                                  34
HELIX   13  13 SER P  267  ARG P  291  1                                  25
HELIX   14  14 GLN P  293  PHE P  299  1                                   7
SHEET    1   1 1 GLN P  74  TYR P  76  0
SHEET    2   2 1 VAL P 166  LYS P 168  0
ATOM      1  CAY ILE P   5      62.960  30.460 137.000  0.00  0.00      P0   C
ATOM      2  CY  ILE P   5      64.300  29.930 136.570  0.00  0.00      P0   C
ATOM      3  OY  ILE P   5      65.170  29.780 137.420  0.00  0.00      P0   O
ATOM      4  N   ILE P   5      64.430  29.820 135.260  0.00  0.00      P0   N
ATOM      5  CA  ILE P   5      65.550  29.200 134.660  0.00  0.00      P0   C
ATOM      6  CB  ILE P   5      65.320  28.240 133.500  0.00  0.00      P0   C
ATOM      7  CG2 ILE P   5      65.140  26.850 134.170  0.00  0.00      P0   C
ATOM      8  CG1 ILE P   5      64.200  28.700 132.530  0.00  0.00      P0   C
ATOM      9  CD  ILE P   5      63.890  27.820 131.330  0.00  0.00      P0   C
ATOM     10  C   ILE P   5      66.500  30.260 134.150  0.00  0.00      P0   C
ATOM     11  O   ILE P   5      66.090  31.320 133.820  0.00  0.00      P0   O
ATOM     12  N   SER P   6      67.850  29.910 134.080  0.00  0.00      P0   N
ATOM     13  CA  SER P   6      68.930  30.710 133.560  0.00  0.00      P0   C
ATOM     14  CB  SER P   6      70.330  30.040 133.570  0.00  0.00      P0   C
ATOM     15  OG  SER P   6      71.310  30.660 132.800  0.00  0.00      P0   O
ATOM     16  C   SER P   6      68.640  31.260 132.200  0.00  0.00      P0   C
ATOM     17  O   SER P   6      68.040  30.710 131.320  0.00  0.00      P0   O
ATOM     18  N   ALA P   7      68.960  32.570 132.020  0.00  0.00      P0   N
ATOM     19  CA  ALA P   7      68.940  33.180 130.780  0.00  0.00      P0   C
ATOM     20  CB  ALA P   7      69.550  34.660 130.930  0.00  0.00      P0   C
ATOM     21  C   ALA P   7      69.750  32.370 129.700  0.00  0.00      P0   C
ATOM     22  O   ALA P   7      69.290  32.130 128.600  0.00  0.00      P0   O
ATOM     23  N   PHE P   8      70.970  31.990 130.040  0.00  0.00      P0   N
ATOM     24  CA  PHE P   8      71.810  31.220 129.170  0.00  0.00      P0   C
ATOM     25  CB  PHE P   8      73.270  31.050 129.670  0.00  0.00      P0   C
ATOM     26  CG  PHE P   8      73.750  32.350 130.090  0.00  0.00      P0   C
ATOM     27  CD1 PHE P   8      74.190  33.300 129.160  0.00  0.00      P0   C
ATOM     28  CE1 PHE P   8      74.420  34.610 129.570  0.00  0.00      P0   C
ATOM     29  CZ  PHE P   8      74.450  34.870 130.960  0.00  0.00      P0   C
ATOM     30  CD2 PHE P   8      73.910  32.610 131.490  0.00  0.00      P0   C
ATOM     31  CE2 PHE P   8      74.180  33.920 131.910  0.00  0.00      P0   C
ATOM     32  C   PHE P   8      71.240  29.750 128.870  0.00  0.00      P0   C
ATOM     33  O   PHE P   8      71.370  29.140 127.840  0.00  0.00      P0   O
ATOM     34  N   GLN P   9      70.560  29.180 129.890  0.00  0.00      P0   N
ATOM     35  CA  GLN P   9      69.950  27.860 129.730  0.00  0.00      P0   C
ATOM     36  CB  GLN P   9      69.450  27.460 131.110  0.00  0.00      P0   C
ATOM     37  CG  GLN P   9      68.730  26.080 131.210  0.00  0.00      P0   C
ATOM     38  CD  GLN P   9      69.580  24.880 130.840  0.00  0.00      P0   C
ATOM     39  OE1 GLN P   9      69.470  24.380 129.680  0.00  0.00      P0   O
ATOM     40  NE2 GLN P   9      70.520  24.460 131.680  0.00  0.00      P0   N
ATOM     41  C   GLN P   9      68.780  27.910 128.790  0.00  0.00      P0   C
ATOM     42  O   GLN P   9      68.670  27.100 127.920  0.00  0.00      P0   O
ATOM     43  N   ALA P  10      67.840  28.800 128.960  0.00  0.00      P0   N
ATOM     44  CA  ALA P  10      66.730  28.920 128.040  0.00  0.00      P0   C
ATOM     45  CB  ALA P  10      65.890  30.160 128.450  0.00  0.00      P0   C
ATOM     46  C   ALA P  10      67.130  29.220 126.640  0.00  0.00      P0   C
ATOM     47  O   ALA P  10      66.530  28.810 125.640  0.00  0.00      P0   O
ATOM     48  N   ALA P  11      68.180  29.980 126.460  0.00  0.00      P0   N
ATOM     49  CA  ALA P  11      68.810  30.330 125.150  0.00  0.00      P0   C
ATOM     50  CB  ALA P  11      69.730  31.590 125.170  0.00  0.00      P0   C
ATOM     51  C   ALA P  11      69.490  29.140 124.340  0.00  0.00      P0   C
ATOM     52  O   ALA P  11      69.280  28.950 123.170  0.00  0.00      P0   O
ATOM     53  N   TYR P  12      70.190  28.290 125.160  0.00  0.00      P0   N
ATOM     54  CA  TYR P  12      70.620  26.940 124.840  0.00  0.00      P0   C
ATOM     55  CB  TYR P  12      71.660  26.430 125.890  0.00  0.00      P0   C
ATOM     56  CG  TYR P  12      71.980  24.960 125.640  0.00  0.00      P0   C
ATOM     57  CD1 TYR P  12      71.470  23.850 126.450  0.00  0.00      P0   C
ATOM     58  CE1 TYR P  12      71.690  22.540 126.120  0.00  0.00      P0   C
ATOM     59  CZ  TYR P  12      72.480  22.240 125.030  0.00  0.00      P0   C
ATOM     60  OH  TYR P  12      72.810  20.910 124.640  0.00  0.00      P0   O
ATOM     61  CD2 TYR P  12      72.810  24.630 124.510  0.00  0.00      P0   C
ATOM     62  CE2 TYR P  12      73.030  23.250 124.190  0.00  0.00      P0   C
ATOM     63  C   TYR P  12      69.490  26.010 124.510  0.00  0.00      P0   C
ATOM     64  O   TYR P  12      69.480  25.340 123.550  0.00  0.00      P0   O
ATOM     65  N   ILE P  13      68.380  25.980 125.360  0.00  0.00      P0   N
ATOM     66  CA  ILE P  13      67.080  25.340 125.000  0.00  0.00      P0   C
ATOM     67  CB  ILE P  13      66.110  25.270 126.160  0.00  0.00      P0   C
ATOM     68  CG2 ILE P  13      64.660  24.910 125.810  0.00  0.00      P0   C
ATOM     69  CG1 ILE P  13      66.800  24.380 127.290  0.00  0.00      P0   C
ATOM     70  CD  ILE P  13      66.170  24.310 128.670  0.00  0.00      P0   C
ATOM     71  C   ILE P  13      66.470  25.920 123.690  0.00  0.00      P0   C
ATOM     72  O   ILE P  13      65.980  25.210 122.800  0.00  0.00      P0   O
ATOM     73  N   GLY P  14      66.490  27.290 123.470  0.00  0.00      P0   N
ATOM     74  CA  GLY P  14      66.180  27.900 122.180  0.00  0.00      P0   C
ATOM     75  C   GLY P  14      66.880  27.320 120.990  0.00  0.00      P0   C
ATOM     76  O   GLY P  14      66.130  26.950 120.030  0.00  0.00      P0   O
ATOM     77  N   ILE P  15      68.220  27.190 120.940  0.00  0.00      P0   N
ATOM     78  CA  ILE P  15      68.950  26.790 119.690  0.00  0.00      P0   C
ATOM     79  CB  ILE P  15      70.410  27.280 119.600  0.00  0.00      P0   C
ATOM     80  CG2 ILE P  15      70.400  28.720 119.260  0.00  0.00      P0   C
ATOM     81  CG1 ILE P  15      71.250  26.910 120.850  0.00  0.00      P0   C
ATOM     82  CD  ILE P  15      72.820  26.900 120.660  0.00  0.00      P0   C
ATOM     83  C   ILE P  15      68.790  25.290 119.530  0.00  0.00      P0   C
ATOM     84  O   ILE P  15      68.620  24.800 118.430  0.00  0.00      P0   O
ATOM     85  N   GLU P  16      68.640  24.470 120.620  0.00  0.00      P0   N
ATOM     86  CA  GLU P  16      68.130  23.100 120.620  0.00  0.00      P0   C
ATOM     87  CB  GLU P  16      68.200  22.310 122.020  0.00  0.00      P0   C
ATOM     88  CG  GLU P  16      69.620  22.060 122.580  0.00  0.00      P0   C
ATOM     89  CD  GLU P  16      70.010  20.610 122.910  0.00  0.00      P0   C
ATOM     90  OE1 GLU P  16      70.050  19.820 121.880  0.00  0.00      P0   O
ATOM     91  OE2 GLU P  16      70.050  20.230 124.090  0.00  0.00      P0   O
ATOM     92  C   GLU P  16      66.680  23.010 119.950  0.00  0.00      P0   C
ATOM     93  O   GLU P  16      66.390  22.110 119.160  0.00  0.00      P0   O
ATOM     94  N   VAL P  17      65.770  23.970 120.120  0.00  0.00      P0   N
ATOM     95  CA  VAL P  17      64.460  24.030 119.410  0.00  0.00      P0   C
ATOM     96  CB  VAL P  17      63.410  24.810 120.270  0.00  0.00      P0   C
ATOM     97  CG1 VAL P  17      62.280  25.350 119.400  0.00  0.00      P0   C
ATOM     98  CG2 VAL P  17      62.700  23.980 121.280  0.00  0.00      P0   C
ATOM     99  C   VAL P  17      64.640  24.530 117.930  0.00  0.00      P0   C
ATOM    100  O   VAL P  17      64.090  23.930 117.020  0.00  0.00      P0   O
ATOM    101  N   LEU P  18      65.510  25.580 117.640  0.00  0.00      P0   N
ATOM    102  CA  LEU P  18      65.880  25.980 116.320  0.00  0.00      P0   C
ATOM    103  CB  LEU P  18      66.670  27.270 116.240  0.00  0.00      P0   C
ATOM    104  CG  LEU P  18      66.020  28.550 116.860  0.00  0.00      P0   C
ATOM    105  CD1 LEU P  18      66.900  29.770 116.810  0.00  0.00      P0   C
ATOM    106  CD2 LEU P  18      64.700  28.800 116.150  0.00  0.00      P0   C
ATOM    107  C   LEU P  18      66.590  24.970 115.450  0.00  0.00      P0   C
ATOM    108  O   LEU P  18      66.320  24.810 114.230  0.00  0.00      P0   O
ATOM    109  N   ILE P  19      67.480  24.190 116.120  0.00  0.00      P0   N
ATOM    110  CA  ILE P  19      68.140  23.140 115.320  0.00  0.00      P0   C
ATOM    111  CB  ILE P  19      69.270  22.490 116.190  0.00  0.00      P0   C
ATOM    112  CG2 ILE P  19      69.880  21.160 115.770  0.00  0.00      P0   C
ATOM    113  CG1 ILE P  19      70.450  23.500 116.440  0.00  0.00      P0   C
ATOM    114  CD  ILE P  19      71.320  23.770 115.210  0.00  0.00      P0   C
ATOM    115  C   ILE P  19      67.160  22.080 114.880  0.00  0.00      P0   C
ATOM    116  O   ILE P  19      67.230  21.720 113.690  0.00  0.00      P0   O
ATOM    117  N   ALA P  20      66.270  21.710 115.820  0.00  0.00      P0   N
ATOM    118  CA  ALA P  20      65.240  20.730 115.580  0.00  0.00      P0   C
ATOM    119  CB  ALA P  20      64.670  20.190 116.860  0.00  0.00      P0   C
ATOM    120  C   ALA P  20      64.140  21.250 114.590  0.00  0.00      P0   C
ATOM    121  O   ALA P  20      63.630  20.530 113.680  0.00  0.00      P0   O
ATOM    122  N   LEU P  21      63.720  22.550 114.610  0.00  0.00      P0   N
ATOM    123  CA  LEU P  21      62.730  23.160 113.750  0.00  0.00      P0   C
ATOM    124  CB  LEU P  21      62.520  24.640 114.160  0.00  0.00      P0   C
ATOM    125  CG  LEU P  21      61.450  25.340 113.220  0.00  0.00      P0   C
ATOM    126  CD1 LEU P  21      60.030  24.900 113.420  0.00  0.00      P0   C
ATOM    127  CD2 LEU P  21      61.380  26.830 113.720  0.00  0.00      P0   C
ATOM    128  C   LEU P  21      63.130  23.140 112.210  0.00  0.00      P0   C
ATOM    129  O   LEU P  21      62.330  22.890 111.350  0.00  0.00      P0   O
ATOM    130  N   VAL P  22      64.350  23.480 111.920  0.00  0.00      P0   N
ATOM    131  CA  VAL P  22      65.010  23.500 110.640  0.00  0.00      P0   C
ATOM    132  CB  VAL P  22      66.280  24.310 110.640  0.00  0.00      P0   C
ATOM    133  CG1 VAL P  22      67.120  24.170 109.380  0.00  0.00      P0   C
ATOM    134  CG2 VAL P  22      66.000  25.750 111.010  0.00  0.00      P0   C
ATOM    135  C   VAL P  22      65.300  22.110 110.060  0.00  0.00      P0   C
ATOM    136  O   VAL P  22      65.070  21.720 108.920  0.00  0.00      P0   O
ATOM    137  N   SER P  23      65.870  21.260 110.940  0.00  0.00      P0   N
ATOM    138  CA  SER P  23      66.110  19.830 110.690  0.00  0.00      P0   C
ATOM    139  CB  SER P  23      66.900  19.080 111.800  0.00  0.00      P0   C
ATOM    140  OG  SER P  23      68.070  19.700 112.080  0.00  0.00      P0   O
ATOM    141  C   SER P  23      64.880  19.000 110.390  0.00  0.00      P0   C
ATOM    142  O   SER P  23      64.980  18.150 109.490  0.00  0.00      P0   O
ATOM    143  N   VAL P  24      63.660  19.210 111.120  0.00  0.00      P0   N
ATOM    144  CA  VAL P  24      62.560  18.430 110.620  0.00  0.00      P0   C
ATOM    145  CB  VAL P  24      61.400  18.520 111.640  0.00  0.00      P0   C
ATOM    146  CG1 VAL P  24      60.010  18.020 111.050  0.00  0.00      P0   C
ATOM    147  CG2 VAL P  24      61.740  17.590 112.800  0.00  0.00      P0   C
ATOM    148  C   VAL P  24      62.030  18.660 109.180  0.00  0.00      P0   C
ATOM    149  O   VAL P  24      61.790  17.630 108.530  0.00  0.00      P0   O
ATOM    150  N   PRO P  25      61.820  19.870 108.560  0.00  0.00      P0   N
ATOM    151  CD  PRO P  25      61.670  21.090 109.310  0.00  0.00      P0   C
ATOM    152  CA  PRO P  25      61.400  20.030 107.220  0.00  0.00      P0   C
ATOM    153  CB  PRO P  25      61.190  21.530 106.950  0.00  0.00      P0   C
ATOM    154  CG  PRO P  25      61.030  22.120 108.390  0.00  0.00      P0   C
ATOM    155  C   PRO P  25      62.460  19.570 106.240  0.00  0.00      P0   C
ATOM    156  O   PRO P  25      62.070  19.000 105.190  0.00  0.00      P0   O
ATOM    157  N   GLY P  26      63.730  19.780 106.420  0.00  0.00      P0   N
ATOM    158  CA  GLY P  26      64.730  19.200 105.580  0.00  0.00      P0   C
ATOM    159  C   GLY P  26      64.830  17.650 105.490  0.00  0.00      P0   C
ATOM    160  O   GLY P  26      65.120  17.050 104.450  0.00  0.00      P0   O
ATOM    161  N   ASN P  27      64.580  16.920 106.640  0.00  0.00      P0   N
ATOM    162  CA  ASN P  27      64.380  15.490 106.740  0.00  0.00      P0   C
ATOM    163  CB  ASN P  27      64.540  14.870 108.180  0.00  0.00      P0   C
ATOM    164  CG  ASN P  27      66.000  14.740 108.680  0.00  0.00      P0   C
ATOM    165  OD1 ASN P  27      66.680  13.750 108.430  0.00  0.00      P0   O
ATOM    166  ND2 ASN P  27      66.450  15.760 109.430  0.00  0.00      P0   N
ATOM    167  C   ASN P  27      63.000  15.120 106.110  0.00  0.00      P0   C
ATOM    168  O   ASN P  27      62.780  13.970 105.680  0.00  0.00      P0   O
ATOM    169  N   VAL P  28      62.020  16.010 106.050  0.00  0.00      P0   N
ATOM    170  CA  VAL P  28      60.770  15.690 105.350  0.00  0.00      P0   C
ATOM    171  CB  VAL P  28      59.560  16.330 105.930  0.00  0.00      P0   C
ATOM    172  CG1 VAL P  28      58.280  15.970 105.040  0.00  0.00      P0   C
ATOM    173  CG2 VAL P  28      59.230  15.830 107.320  0.00  0.00      P0   C
ATOM    174  C   VAL P  28      61.030  15.820 103.840  0.00  0.00      P0   C
ATOM    175  O   VAL P  28      60.450  15.000 103.070  0.00  0.00      P0   O
ATOM    176  N   LEU P  29      61.960  16.720 103.500  0.00  0.00      P0   N
ATOM    177  CA  LEU P  29      62.500  16.870 102.120  0.00  0.00      P0   C
ATOM    178  CB  LEU P  29      63.400  18.160 101.910  0.00  0.00      P0   C
ATOM    179  CG  LEU P  29      62.560  19.510 101.760  0.00  0.00      P0   C
ATOM    180  CD1 LEU P  29      63.500  20.710 101.610  0.00  0.00      P0   C
ATOM    181  CD2 LEU P  29      61.650  19.450 100.520  0.00  0.00      P0   C
ATOM    182  C   LEU P  29      63.250  15.700 101.470  0.00  0.00      P0   C
ATOM    183  O   LEU P  29      62.990  15.350 100.320  0.00  0.00      P0   O
ATOM    184  N   VAL P  30      64.150  15.070 102.310  0.00  0.00      P0   N
ATOM    185  CA  VAL P  30      64.740  13.780 101.910  0.00  0.00      P0   C
ATOM    186  CB  VAL P  30      65.720  13.170 102.960  0.00  0.00      P0   C
ATOM    187  CG1 VAL P  30      66.560  12.080 102.410  0.00  0.00      P0   C
ATOM    188  CG2 VAL P  30      66.700  14.290 103.290  0.00  0.00      P0   C
ATOM    189  C   VAL P  30      63.630  12.730 101.700  0.00  0.00      P0   C
ATOM    190  O   VAL P  30      63.710  11.950 100.710  0.00  0.00      P0   O
ATOM    191  N   ILE P  31      62.590  12.620 102.520  0.00  0.00      P0   N
ATOM    192  CA  ILE P  31      61.480  11.620 102.300  0.00  0.00      P0   C
ATOM    193  CB  ILE P  31      60.570  11.560 103.620  0.00  0.00      P0   C
ATOM    194  CG2 ILE P  31      59.550  10.440 103.440  0.00  0.00      P0   C
ATOM    195  CG1 ILE P  31      61.410  11.300 104.900  0.00  0.00      P0   C
ATOM    196  CD  ILE P  31      60.700  11.660 106.200  0.00  0.00      P0   C
ATOM    197  C   ILE P  31      60.690  11.910 101.020  0.00  0.00      P0   C
ATOM    198  O   ILE P  31      60.200  10.990 100.390  0.00  0.00      P0   O
ATOM    199  N   TRP P  32      60.500  13.230 100.710  0.00  0.00      P0   N
ATOM    200  CA  TRP P  32      59.850  13.780  99.550  0.00  0.00      P0   C
ATOM    201  CB  TRP P  32      59.550  15.340  99.620  0.00  0.00      P0   C
ATOM    202  CG  TRP P  32      59.340  16.210  98.340  0.00  0.00      P0   C
ATOM    203  CD1 TRP P  32      58.120  16.580  97.950  0.00  0.00      P0   C
ATOM    204  NE1 TRP P  32      58.280  17.390  96.900  0.00  0.00      P0   N
ATOM    205  CE2 TRP P  32      59.610  17.570  96.490  0.00  0.00      P0   C
ATOM    206  CD2 TRP P  32      60.340  16.760  97.490  0.00  0.00      P0   C
ATOM    207  CE3 TRP P  32      61.720  16.860  97.500  0.00  0.00      P0   C
ATOM    208  CZ3 TRP P  32      62.340  17.770  96.520  0.00  0.00      P0   C
ATOM    209  CZ2 TRP P  32      60.200  18.410  95.630  0.00  0.00      P0   C
ATOM    210  CH2 TRP P  32      61.580  18.510  95.640  0.00  0.00      P0   C
ATOM    211  C   TRP P  32      60.580  13.360  98.200  0.00  0.00      P0   C
ATOM    212  O   TRP P  32      59.960  12.870  97.250  0.00  0.00      P0   O
ATOM    213  N   ALA P  33      61.900  13.460  98.220  0.00  0.00      P0   N
ATOM    214  CA  ALA P  33      62.650  13.120  97.090  0.00  0.00      P0   C
ATOM    215  CB  ALA P  33      64.090  13.400  97.360  0.00  0.00      P0   C
ATOM    216  C   ALA P  33      62.480  11.710  96.590  0.00  0.00      P0   C
ATOM    217  O   ALA P  33      62.080  11.380  95.440  0.00  0.00      P0   O
ATOM    218  N   VAL P  34      62.470  10.690  97.540  0.00  0.00      P0   N
ATOM    219  CA  VAL P  34      62.170   9.340  97.180  0.00  0.00      P0   C
ATOM    220  CB  VAL P  34      62.530   8.320  98.280  0.00  0.00      P0   C
ATOM    221  CG1 VAL P  34      62.430   6.810  97.840  0.00  0.00      P0   C
ATOM    222  CG2 VAL P  34      63.950   8.610  98.830  0.00  0.00      P0   C
ATOM    223  C   VAL P  34      60.680   9.220  96.810  0.00  0.00      P0   C
ATOM    224  O   VAL P  34      60.290   8.540  95.840  0.00  0.00      P0   O
ATOM    225  N   LYS P  35      59.800   9.890  97.530  0.00  0.00      P0   N
ATOM    226  CA  LYS P  35      58.370   9.770  97.160  0.00  0.00      P0   C
ATOM    227  CB  LYS P  35      57.550  10.420  98.280  0.00  0.00      P0   C
ATOM    228  CG  LYS P  35      56.090  10.470  98.080  0.00  0.00      P0   C
ATOM    229  CD  LYS P  35      55.320   9.120  98.330  0.00  0.00      P0   C
ATOM    230  CE  LYS P  35      53.840   9.410  98.550  0.00  0.00      P0   C
ATOM    231  NZ  LYS P  35      53.160   9.620  97.220  0.00  0.00      P0   N
ATOM    232  C   LYS P  35      58.070  10.360  95.760  0.00  0.00      P0   C
ATOM    233  O   LYS P  35      57.300   9.810  94.980  0.00  0.00      P0   O
ATOM    234  N   VAL P  36      58.750  11.430  95.340  0.00  0.00      P0   N
ATOM    235  CA  VAL P  36      58.420  12.050  94.010  0.00  0.00      P0   C
ATOM    236  CB  VAL P  36      58.570  13.570  94.160  0.00  0.00      P0   C
ATOM    237  CG1 VAL P  36      57.860  14.390  95.350  0.00  0.00      P0   C
ATOM    238  CG2 VAL P  36      60.050  13.930  94.180  0.00  0.00      P0   C
ATOM    239  C   VAL P  36      59.210  11.550  92.880  0.00  0.00      P0   C
ATOM    240  O   VAL P  36      59.240  12.040  91.740  0.00  0.00      P0   O
ATOM    241  N   ASN P  37      60.040  10.500  93.140  0.00  0.00      P0   N
ATOM    242  CA  ASN P  37      60.990   9.960  92.130  0.00  0.00      P0   C
ATOM    243  CB  ASN P  37      62.340  10.690  92.350  0.00  0.00      P0   C
ATOM    244  CG  ASN P  37      63.290  10.490  91.140  0.00  0.00      P0   C
ATOM    245  OD1 ASN P  37      63.010   9.700  90.180  0.00  0.00      P0   O
ATOM    246  ND2 ASN P  37      64.400  11.210  91.110  0.00  0.00      P0   N
ATOM    247  C   ASN P  37      61.160   8.460  92.140  0.00  0.00      P0   C
ATOM    248  O   ASN P  37      61.720   7.870  93.130  0.00  0.00      P0   O
ATOM    249  N   GLN P  38      60.880   7.870  90.960  0.00  0.00      P0   N
ATOM    250  CA  GLN P  38      61.080   6.500  90.620  0.00  0.00      P0   C
ATOM    251  CB  GLN P  38      60.540   6.270  89.100  0.00  0.00      P0   C
ATOM    252  CG  GLN P  38      59.010   6.610  88.920  0.00  0.00      P0   C
ATOM    253  CD  GLN P  38      58.110   5.850  89.880  0.00  0.00      P0   C
ATOM    254  OE1 GLN P  38      57.710   6.310  90.960  0.00  0.00      P0   O
ATOM    255  NE2 GLN P  38      57.840   4.580  89.490  0.00  0.00      P0   N
ATOM    256  C   GLN P  38      62.540   6.020  90.750  0.00  0.00      P0   C
ATOM    257  O   GLN P  38      62.880   4.960  91.230  0.00  0.00      P0   O
ATOM    258  N   ALA P  39      63.500   6.960  90.330  0.00  0.00      P0   N
ATOM    259  CA  ALA P  39      64.880   6.690  90.400  0.00  0.00      P0   C
ATOM    260  CB  ALA P  39      65.780   7.730  89.760  0.00  0.00      P0   C
ATOM    261  C   ALA P  39      65.430   6.550  91.880  0.00  0.00      P0   C
ATOM    262  O   ALA P  39      66.660   6.270  92.010  0.00  0.00      P0   O
ATOM    263  N   LEU P  40      64.620   6.610  92.940  0.00  0.00      P0   N
ATOM    264  CA  LEU P  40      65.200   6.490  94.230  0.00  0.00      P0   C
ATOM    265  CB  LEU P  40      64.970   7.800  95.020  0.00  0.00      P0   C
ATOM    266  CG  LEU P  40      65.930   8.940  94.500  0.00  0.00      P0   C
ATOM    267  CD1 LEU P  40      65.500  10.220  95.260  0.00  0.00      P0   C
ATOM    268  CD2 LEU P  40      67.420   8.670  94.680  0.00  0.00      P0   C
ATOM    269  C   LEU P  40      64.600   5.230  94.900  0.00  0.00      P0   C
ATOM    270  O   LEU P  40      64.720   5.080  96.100  0.00  0.00      P0   O
ATOM    271  N   ARG P  41      63.960   4.360  94.200  0.00  0.00      P0   N
ATOM    272  CA  ARG P  41      63.410   3.110  94.700  0.00  0.00      P0   C
ATOM    273  CB  ARG P  41      62.100   2.790  93.950  0.00  0.00      P0   C
ATOM    274  CG  ARG P  41      61.110   3.960  93.820  0.00  0.00      P0   C
ATOM    275  CD  ARG P  41      60.840   4.830  95.080  0.00  0.00      P0   C
ATOM    276  NE  ARG P  41      59.830   5.930  94.860  0.00  0.00      P0   N
ATOM    277  CZ  ARG P  41      58.590   5.820  94.380  0.00  0.00      P0   C
ATOM    278  NH1 ARG P  41      57.980   4.670  94.270  0.00  0.00      P0   N
ATOM    279  NH2 ARG P  41      57.900   6.920  94.250  0.00  0.00      P0   N
ATOM    280  C   ARG P  41      64.340   1.890  94.680  0.00  0.00      P0   C
ATOM    281  O   ARG P  41      64.240   0.960  93.880  0.00  0.00      P0   O
ATOM    282  N   ASP P  42      65.260   1.880  95.640  0.00  0.00      P0   N
ATOM    283  CA  ASP P  42      66.210   0.800  95.920  0.00  0.00      P0   C
ATOM    284  CB  ASP P  42      67.430   1.190  95.120  0.00  0.00      P0   C
ATOM    285  CG  ASP P  42      68.610   0.230  95.230  0.00  0.00      P0   C
ATOM    286  OD1 ASP P  42      68.440  -0.940  95.650  0.00  0.00      P0   O
ATOM    287  OD2 ASP P  42      69.730   0.610  94.880  0.00  0.00      P0   O
ATOM    288  C   ASP P  42      66.400   0.700  97.430  0.00  0.00      P0   C
ATOM    289  O   ASP P  42      65.920   1.540  98.230  0.00  0.00      P0   O
ATOM    290  N   ALA P  43      67.000  -0.310  97.940  0.00  0.00      P0   N
ATOM    291  CA  ALA P  43      67.130  -0.660  99.310  0.00  0.00      P0   C
ATOM    292  CB  ALA P  43      67.520  -2.210  99.450  0.00  0.00      P0   C
ATOM    293  C   ALA P  43      67.970   0.380 100.180  0.00  0.00      P0   C
ATOM    294  O   ALA P  43      67.410   0.820 101.200  0.00  0.00      P0   O
ATOM    295  N   THR P  44      69.200   0.730  99.820  0.00  0.00      P0   N
ATOM    296  CA  THR P  44      70.000   1.830 100.470  0.00  0.00      P0   C
ATOM    297  CB  THR P  44      71.280   2.230  99.880  0.00  0.00      P0   C
ATOM    298  OG1 THR P  44      72.280   1.330 100.340  0.00  0.00      P0   O
ATOM    299  CG2 THR P  44      71.820   3.690 100.100  0.00  0.00      P0   C
ATOM    300  C   THR P  44      69.090   3.070 100.570  0.00  0.00      P0   C
ATOM    301  O   THR P  44      68.910   3.610 101.590  0.00  0.00      P0   O
ATOM    302  N   PHE P  45      68.450   3.450  99.500  0.00  0.00      P0   N
ATOM    303  CA  PHE P  45      67.710   4.720  99.450  0.00  0.00      P0   C
ATOM    304  CB  PHE P  45      67.320   5.090  97.950  0.00  0.00      P0   C
ATOM    305  CG  PHE P  45      68.590   5.330  97.140  0.00  0.00      P0   C
ATOM    306  CD1 PHE P  45      69.790   5.800  97.690  0.00  0.00      P0   C
ATOM    307  CE1 PHE P  45      70.820   6.180  96.900  0.00  0.00      P0   C
ATOM    308  CZ  PHE P  45      70.820   6.050  95.470  0.00  0.00      P0   C
ATOM    309  CD2 PHE P  45      68.580   5.250  95.800  0.00  0.00      P0   C
ATOM    310  CE2 PHE P  45      69.640   5.660  94.940  0.00  0.00      P0   C
ATOM    311  C   PHE P  45      66.350   4.680 100.300  0.00  0.00      P0   C
ATOM    312  O   PHE P  45      65.760   5.610 100.770  0.00  0.00      P0   O
ATOM    313  N   CYS P  46      65.750   3.430 100.430  0.00  0.00      P0   N
ATOM    314  CA  CYS P  46      64.840   3.130 101.510  0.00  0.00      P0   C
ATOM    315  CB  CYS P  46      63.990   1.830 101.190  0.00  0.00      P0   C
ATOM    316  SG  CYS P  46      62.580   2.120  99.970  0.00  0.00      P0   S
ATOM    317  C   CYS P  46      65.400   3.120 102.830  0.00  0.00      P0   C
ATOM    318  O   CYS P  46      64.750   3.640 103.710  0.00  0.00      P0   O
ATOM    319  N   PHE P  47      66.620   2.620 103.170  0.00  0.00      P0   N
ATOM    320  CA  PHE P  47      67.220   2.820 104.530  0.00  0.00      P0   C
ATOM    321  CB  PHE P  47      68.590   2.040 104.520  0.00  0.00      P0   C
ATOM    322  CG  PHE P  47      68.570   0.610 104.150  0.00  0.00      P0   C
ATOM    323  CD1 PHE P  47      67.460  -0.150 104.450  0.00  0.00      P0   C
ATOM    324  CE1 PHE P  47      67.460  -1.540 104.240  0.00  0.00      P0   C
ATOM    325  CZ  PHE P  47      68.560  -2.170 103.640  0.00  0.00      P0   C
ATOM    326  CD2 PHE P  47      69.710  -0.040 103.720  0.00  0.00      P0   C
ATOM    327  CE2 PHE P  47      69.750  -1.430 103.480  0.00  0.00      P0   C
ATOM    328  C   PHE P  47      67.550   4.280 104.850  0.00  0.00      P0   C
ATOM    329  O   PHE P  47      67.500   4.700 105.940  0.00  0.00      P0   O
ATOM    330  N   ILE P  48      67.800   5.060 103.730  0.00  0.00      P0   N
ATOM    331  CA  ILE P  48      67.880   6.550 103.810  0.00  0.00      P0   C
ATOM    332  CB  ILE P  48      68.450   7.260 102.570  0.00  0.00      P0   C
ATOM    333  CG2 ILE P  48      68.240   8.760 102.590  0.00  0.00      P0   C
ATOM    334  CG1 ILE P  48      69.850   6.800 102.170  0.00  0.00      P0   C
ATOM    335  CD  ILE P  48      70.970   7.630 102.830  0.00  0.00      P0   C
ATOM    336  C   ILE P  48      66.630   7.100 104.260  0.00  0.00      P0   C
ATOM    337  O   ILE P  48      66.470   7.970 105.090  0.00  0.00      P0   O
ATOM    338  N   VAL P  49      65.500   6.670 103.700  0.00  0.00      P0   N
ATOM    339  CA  VAL P  49      64.220   7.100 104.240  0.00  0.00      P0   C
ATOM    340  CB  VAL P  49      62.930   6.650 103.440  0.00  0.00      P0   C
ATOM    341  CG1 VAL P  49      61.730   7.260 104.140  0.00  0.00      P0   C
ATOM    342  CG2 VAL P  49      63.100   7.270 101.990  0.00  0.00      P0   C
ATOM    343  C   VAL P  49      64.030   6.660 105.690  0.00  0.00      P0   C
ATOM    344  O   VAL P  49      63.560   7.510 106.520  0.00  0.00      P0   O
ATOM    345  N   SER P  50      64.430   5.440 106.150  0.00  0.00      P0   N
ATOM    346  CA  SER P  50      64.370   5.060 107.510  0.00  0.00      P0   C
ATOM    347  CB  SER P  50      64.620   3.540 107.710  0.00  0.00      P0   C
ATOM    348  OG  SER P  50      64.190   3.080 108.970  0.00  0.00      P0   O
ATOM    349  C   SER P  50      65.280   5.840 108.390  0.00  0.00      P0   C
ATOM    350  O   SER P  50      65.030   6.150 109.530  0.00  0.00      P0   O
ATOM    351  N   LEU P  51      66.440   6.310 107.890  0.00  0.00      P0   N
ATOM    352  CA  LEU P  51      67.320   7.300 108.480  0.00  0.00      P0   C
ATOM    353  CB  LEU P  51      68.670   7.460 107.680  0.00  0.00      P0   C
ATOM    354  CG  LEU P  51      69.810   8.260 108.400  0.00  0.00      P0   C
ATOM    355  CD1 LEU P  51      70.420   7.580 109.550  0.00  0.00      P0   C
ATOM    356  CD2 LEU P  51      70.890   8.470 107.330  0.00  0.00      P0   C
ATOM    357  C   LEU P  51      66.580   8.700 108.620  0.00  0.00      P0   C
ATOM    358  O   LEU P  51      66.640   9.330 109.650  0.00  0.00      P0   O
ATOM    359  N   ALA P  52      65.920   9.220 107.600  0.00  0.00      P0   N
ATOM    360  CA  ALA P  52      65.130  10.450 107.770  0.00  0.00      P0   C
ATOM    361  CB  ALA P  52      64.740  10.900 106.280  0.00  0.00      P0   C
ATOM    362  C   ALA P  52      63.870  10.310 108.570  0.00  0.00      P0   C
ATOM    363  O   ALA P  52      63.510  11.290 109.270  0.00  0.00      P0   O
ATOM    364  N   VAL P  53      63.190   9.200 108.590  0.00  0.00      P0   N
ATOM    365  CA  VAL P  53      62.110   8.910 109.530  0.00  0.00      P0   C
ATOM    366  CB  VAL P  53      61.450   7.460 109.430  0.00  0.00      P0   C
ATOM    367  CG1 VAL P  53      60.510   7.120 110.570  0.00  0.00      P0   C
ATOM    368  CG2 VAL P  53      60.640   7.500 108.060  0.00  0.00      P0   C
ATOM    369  C   VAL P  53      62.590   9.000 110.940  0.00  0.00      P0   C
ATOM    370  O   VAL P  53      61.990   9.740 111.730  0.00  0.00      P0   O
ATOM    371  N   ALA P  54      63.700   8.350 111.360  0.00  0.00      P0   N
ATOM    372  CA  ALA P  54      64.290   8.360 112.710  0.00  0.00      P0   C
ATOM    373  CB  ALA P  54      65.460   7.340 112.830  0.00  0.00      P0   C
ATOM    374  C   ALA P  54      64.640   9.770 113.130  0.00  0.00      P0   C
ATOM    375  O   ALA P  54      64.450  10.190 114.230  0.00  0.00      P0   O
ATOM    376  N   ASP P  55      65.290  10.460 112.220  0.00  0.00      P0   N
ATOM    377  CA  ASP P  55      65.590  11.870 112.320  0.00  0.00      P0   C
ATOM    378  CB  ASP P  55      66.710  12.280 111.290  0.00  0.00      P0   C
ATOM    379  CG  ASP P  55      68.070  11.730 111.630  0.00  0.00      P0   C
ATOM    380  OD1 ASP P  55      68.260  11.470 112.790  0.00  0.00      P0   O
ATOM    381  OD2 ASP P  55      68.940  11.550 110.720  0.00  0.00      P0   O
ATOM    382  C   ASP P  55      64.430  12.800 112.510  0.00  0.00      P0   C
ATOM    383  O   ASP P  55      64.400  13.710 113.400  0.00  0.00      P0   O
ATOM    384  N   VAL P  56      63.290  12.610 111.720  0.00  0.00      P0   N
ATOM    385  CA  VAL P  56      61.980  13.200 112.040  0.00  0.00      P0   C
ATOM    386  CB  VAL P  56      60.960  12.780 110.990  0.00  0.00      P0   C
ATOM    387  CG1 VAL P  56      59.500  13.020 111.410  0.00  0.00      P0   C
ATOM    388  CG2 VAL P  56      61.380  13.670 109.760  0.00  0.00      P0   C
ATOM    389  C   VAL P  56      61.480  12.820 113.490  0.00  0.00      P0   C
ATOM    390  O   VAL P  56      61.120  13.660 114.290  0.00  0.00      P0   O
ATOM    391  N   ALA P  57      61.530  11.530 113.840  0.00  0.00      P0   N
ATOM    392  CA  ALA P  57      60.990  10.990 115.050  0.00  0.00      P0   C
ATOM    393  CB  ALA P  57      61.100   9.500 114.870  0.00  0.00      P0   C
ATOM    394  C   ALA P  57      61.750  11.600 116.280  0.00  0.00      P0   C
ATOM    395  O   ALA P  57      61.080  11.810 117.310  0.00  0.00      P0   O
ATOM    396  N   VAL P  58      63.040  11.930 116.200  0.00  0.00      P0   N
ATOM    397  CA  VAL P  58      63.830  12.650 117.180  0.00  0.00      P0   C
ATOM    398  CB  VAL P  58      65.330  12.580 116.840  0.00  0.00      P0   C
ATOM    399  CG1 VAL P  58      66.240  13.550 117.580  0.00  0.00      P0   C
ATOM    400  CG2 VAL P  58      65.870  11.160 117.270  0.00  0.00      P0   C
ATOM    401  C   VAL P  58      63.330  14.080 117.380  0.00  0.00      P0   C
ATOM    402  O   VAL P  58      63.120  14.430 118.510  0.00  0.00      P0   O
ATOM    403  N   GLY P  59      62.930  14.860 116.370  0.00  0.00      P0   N
ATOM    404  CA  GLY P  59      62.350  16.190 116.630  0.00  0.00      P0   C
ATOM    405  C   GLY P  59      60.910  16.170 116.980  0.00  0.00      P0   C
ATOM    406  O   GLY P  59      60.390  16.990 117.720  0.00  0.00      P0   O
ATOM    407  N   ALA P  60      60.190  15.170 116.590  0.00  0.00      P0   N
ATOM    408  CA  ALA P  60      58.720  15.090 116.640  0.00  0.00      P0   C
ATOM    409  CB  ALA P  60      58.100  14.550 115.380  0.00  0.00      P0   C
ATOM    410  C   ALA P  60      58.330  14.140 117.770  0.00  0.00      P0   C
ATOM    411  O   ALA P  60      57.130  13.870 117.960  0.00  0.00      P0   O
ATOM    412  N   LEU P  61      59.340  13.790 118.620  0.00  0.00      P0   N
ATOM    413  CA  LEU P  61      59.010  13.260 119.930  0.00  0.00      P0   C
ATOM    414  CB  LEU P  61      58.560  11.790 119.950  0.00  0.00      P0   C
ATOM    415  CG  LEU P  61      58.420  10.980 121.210  0.00  0.00      P0   C
ATOM    416  CD1 LEU P  61      57.430  11.660 122.250  0.00  0.00      P0   C
ATOM    417  CD2 LEU P  61      57.990   9.620 120.890  0.00  0.00      P0   C
ATOM    418  C   LEU P  61      60.190  13.480 120.810  0.00  0.00      P0   C
ATOM    419  O   LEU P  61      60.110  14.090 121.900  0.00  0.00      P0   O
ATOM    420  N   VAL P  62      61.400  13.010 120.540  0.00  0.00      P0   N
ATOM    421  CA  VAL P  62      62.500  12.940 121.550  0.00  0.00      P0   C
ATOM    422  CB  VAL P  62      63.660  11.970 121.190  0.00  0.00      P0   C
ATOM    423  CG1 VAL P  62      64.870  12.000 122.120  0.00  0.00      P0   C
ATOM    424  CG2 VAL P  62      63.110  10.540 121.310  0.00  0.00      P0   C
ATOM    425  C   VAL P  62      63.030  14.240 122.090  0.00  0.00      P0   C
ATOM    426  O   VAL P  62      63.350  14.450 123.260  0.00  0.00      P0   O
ATOM    427  N   ILE P  63      63.300  15.250 121.240  0.00  0.00      P0   N
ATOM    428  CA  ILE P  63      63.850  16.550 121.690  0.00  0.00      P0   C
ATOM    429  CB  ILE P  63      64.180  17.540 120.560  0.00  0.00      P0   C
ATOM    430  CG2 ILE P  63      64.430  18.960 120.940  0.00  0.00      P0   C
ATOM    431  CG1 ILE P  63      65.190  16.930 119.540  0.00  0.00      P0   C
ATOM    432  CD  ILE P  63      66.690  16.780 120.040  0.00  0.00      P0   C
ATOM    433  C   ILE P  63      63.050  17.210 122.810  0.00  0.00      P0   C
ATOM    434  O   ILE P  63      63.670  17.560 123.820  0.00  0.00      P0   O
ATOM    435  N   PRO P  64      61.700  17.450 122.840  0.00  0.00      P0   N
ATOM    436  CD  PRO P  64      60.860  17.380 121.630  0.00  0.00      P0   C
ATOM    437  CA  PRO P  64      60.910  17.690 124.050  0.00  0.00      P0   C
ATOM    438  CB  PRO P  64      59.510  17.710 123.580  0.00  0.00      P0   C
ATOM    439  CG  PRO P  64      59.470  17.860 122.020  0.00  0.00      P0   C
ATOM    440  C   PRO P  64      61.230  16.890 125.330  0.00  0.00      P0   C
ATOM    441  O   PRO P  64      61.330  17.380 126.450  0.00  0.00      P0   O
ATOM    442  N   LEU P  65      61.310  15.520 125.230  0.00  0.00      P0   N
ATOM    443  CA  LEU P  65      61.640  14.710 126.390  0.00  0.00      P0   C
ATOM    444  CB  LEU P  65      61.370  13.220 126.070  0.00  0.00      P0   C
ATOM    445  CG  LEU P  65      60.130  12.830 125.270  0.00  0.00      P0   C
ATOM    446  CD1 LEU P  65      60.250  11.370 124.950  0.00  0.00      P0   C
ATOM    447  CD2 LEU P  65      58.880  13.340 125.870  0.00  0.00      P0   C
ATOM    448  C   LEU P  65      63.110  14.900 126.770  0.00  0.00      P0   C
ATOM    449  O   LEU P  65      63.480  14.790 127.870  0.00  0.00      P0   O
ATOM    450  N   ALA P  66      64.010  15.190 125.810  0.00  0.00      P0   N
ATOM    451  CA  ALA P  66      65.410  15.440 126.110  0.00  0.00      P0   C
ATOM    452  CB  ALA P  66      66.310  15.700 124.830  0.00  0.00      P0   C
ATOM    453  C   ALA P  66      65.520  16.750 126.900  0.00  0.00      P0   C
ATOM    454  O   ALA P  66      66.370  16.860 127.790  0.00  0.00      P0   O
ATOM    455  N   ILE P  67      64.740  17.810 126.510  0.00  0.00      P0   N
ATOM    456  CA  ILE P  67      64.570  19.110 127.170  0.00  0.00      P0   C
ATOM    457  CB  ILE P  67      63.800  20.180 126.370  0.00  0.00      P0   C
ATOM    458  CG2 ILE P  67      63.800  21.500 127.170  0.00  0.00      P0   C
ATOM    459  CG1 ILE P  67      64.450  20.400 124.970  0.00  0.00      P0   C
ATOM    460  CD  ILE P  67      63.630  21.260 124.010  0.00  0.00      P0   C
ATOM    461  C   ILE P  67      63.930  18.890 128.600  0.00  0.00      P0   C
ATOM    462  O   ILE P  67      64.370  19.530 129.570  0.00  0.00      P0   O
ATOM    463  N   LEU P  68      62.980  17.820 128.710  0.00  0.00      P0   N
ATOM    464  CA  LEU P  68      62.420  17.560 130.090  0.00  0.00      P0   C
ATOM    465  CB  LEU P  68      61.160  16.510 129.980  0.00  0.00      P0   C
ATOM    466  CG  LEU P  68      60.350  16.280 131.250  0.00  0.00      P0   C
ATOM    467  CD1 LEU P  68      58.910  16.010 130.880  0.00  0.00      P0   C
ATOM    468  CD2 LEU P  68      60.960  15.250 132.160  0.00  0.00      P0   C
ATOM    469  C   LEU P  68      63.550  17.100 131.140  0.00  0.00      P0   C
ATOM    470  O   LEU P  68      63.570  17.690 132.280  0.00  0.00      P0   O
ATOM    471  N   ILE P  69      64.450  16.200 130.740  0.00  0.00      P0   N
ATOM    472  CA  ILE P  69      65.430  15.710 131.630  0.00  0.00      P0   C
ATOM    473  CB  ILE P  69      65.960  14.320 131.200  0.00  0.00      P0   C
ATOM    474  CG2 ILE P  69      64.920  13.230 131.670  0.00  0.00      P0   C
ATOM    475  CG1 ILE P  69      66.210  14.110 129.660  0.00  0.00      P0   C
ATOM    476  CD  ILE P  69      67.250  12.930 129.390  0.00  0.00      P0   C
ATOM    477  C   ILE P  69      66.540  16.660 131.840  0.00  0.00      P0   C
ATOM    478  O   ILE P  69      67.150  16.750 132.910  0.00  0.00      P0   O
ATOM    479  N   ASN P  70      66.900  17.590 130.890  0.00  0.00      P0   N
ATOM    480  CA  ASN P  70      67.770  18.720 131.070  0.00  0.00      P0   C
ATOM    481  CB  ASN P  70      68.150  19.270 129.660  0.00  0.00      P0   C
ATOM    482  CG  ASN P  70      68.890  20.600 129.670  0.00  0.00      P0   C
ATOM    483  OD1 ASN P  70      69.650  20.760 130.590  0.00  0.00      P0   O
ATOM    484  ND2 ASN P  70      68.740  21.520 128.670  0.00  0.00      P0   N
ATOM    485  C   ASN P  70      67.320  19.740 132.220  0.00  0.00      P0   C
ATOM    486  O   ASN P  70      68.160  20.190 133.050  0.00  0.00      P0   O
ATOM    487  N   ILE P  71      66.070  20.110 132.190  0.00  0.00      P0   N
ATOM    488  CA  ILE P  71      65.510  21.070 133.180  0.00  0.00      P0   C
ATOM    489  CB  ILE P  71      64.330  21.920 132.700  0.00  0.00      P0   C
ATOM    490  CG2 ILE P  71      64.210  23.130 133.640  0.00  0.00      P0   C
ATOM    491  CG1 ILE P  71      64.430  22.280 131.240  0.00  0.00      P0   C
ATOM    492  CD  ILE P  71      63.150  22.840 130.590  0.00  0.00      P0   C
ATOM    493  C   ILE P  71      65.310  20.370 134.530  0.00  0.00      P0   C
ATOM    494  O   ILE P  71      65.640  20.840 135.600  0.00  0.00      P0   O
ATOM    495  N   GLY P  72      64.710  19.160 134.390  0.00  0.00      P0   N
ATOM    496  CA  GLY P  72      64.570  18.090 135.450  0.00  0.00      P0   C
ATOM    497  C   GLY P  72      63.480  18.250 136.460  0.00  0.00      P0   C
ATOM    498  O   GLY P  72      63.800  18.440 137.630  0.00  0.00      P0   O
ATOM    499  N   PRO P  73      62.170  18.040 136.220  0.00  0.00      P0   N
ATOM    500  CD  PRO P  73      61.720  17.760 134.880  0.00  0.00      P0   C
ATOM    501  CA  PRO P  73      61.090  18.400 137.180  0.00  0.00      P0   C
ATOM    502  CB  PRO P  73      59.870  18.480 136.280  0.00  0.00      P0   C
ATOM    503  CG  PRO P  73      60.230  17.570 135.040  0.00  0.00      P0   C
ATOM    504  C   PRO P  73      60.970  17.340 138.330  0.00  0.00      P0   C
ATOM    505  O   PRO P  73      61.340  16.170 138.090  0.00  0.00      P0   O
ATOM    506  N   GLN P  74      60.550  17.840 139.490  0.00  0.00      P0   N
ATOM    507  CA  GLN P  74      60.330  17.020 140.570  0.00  0.00      P0   C
ATOM    508  CB  GLN P  74      60.340  17.780 141.820  0.00  0.00      P0   C
ATOM    509  CG  GLN P  74      60.110  16.930 143.180  0.00  0.00      P0   C
ATOM    510  CD  GLN P  74      60.600  17.460 144.480  0.00  0.00      P0   C
ATOM    511  OE1 GLN P  74      60.280  16.900 145.580  0.00  0.00      P0   O
ATOM    512  NE2 GLN P  74      61.490  18.470 144.440  0.00  0.00      P0   N
ATOM    513  C   GLN P  74      59.090  16.270 140.340  0.00  0.00      P0   C
ATOM    514  O   GLN P  74      57.960  16.710 140.220  0.00  0.00      P0   O
ATOM    515  N   THR P  75      59.220  14.910 140.310  0.00  0.00      P0   N
ATOM    516  CA  THR P  75      58.090  13.970 140.180  0.00  0.00      P0   C
ATOM    517  CB  THR P  75      57.430  14.040 138.820  0.00  0.00      P0   C
ATOM    518  OG1 THR P  75      56.120  13.590 138.870  0.00  0.00      P0   O
ATOM    519  CG2 THR P  75      58.140  13.240 137.730  0.00  0.00      P0   C
ATOM    520  C   THR P  75      58.440  12.530 140.620  0.00  0.00      P0   C
ATOM    521  O   THR P  75      59.580  12.350 141.040  0.00  0.00      P0   O
ATOM    522  N   TYR P  76      57.570  11.510 140.570  0.00  0.00      P0   N
ATOM    523  CA  TYR P  76      57.770  10.170 140.830  0.00  0.00      P0   C
ATOM    524  CB  TYR P  76      56.480   9.330 140.790  0.00  0.00      P0   C
ATOM    525  CG  TYR P  76      55.740   9.430 142.140  0.00  0.00      P0   C
ATOM    526  CD1 TYR P  76      54.860  10.570 142.260  0.00  0.00      P0   C
ATOM    527  CE1 TYR P  76      54.100  10.770 143.440  0.00  0.00      P0   C
ATOM    528  CZ  TYR P  76      54.190   9.860 144.460  0.00  0.00      P0   C
ATOM    529  OH  TYR P  76      53.380   9.890 145.620  0.00  0.00      P0   O
ATOM    530  CD2 TYR P  76      55.860   8.550 143.180  0.00  0.00      P0   C
ATOM    531  CE2 TYR P  76      55.110   8.770 144.340  0.00  0.00      P0   C
ATOM    532  C   TYR P  76      58.880   9.440 140.060  0.00  0.00      P0   C
ATOM    533  O   TYR P  76      59.050   9.560 138.870  0.00  0.00      P0   O
ATOM    534  N   PHE P  77      59.690   8.590 140.760  0.00  0.00      P0   N
ATOM    535  CA  PHE P  77      60.890   7.930 140.170  0.00  0.00      P0   C
ATOM    536  CB  PHE P  77      61.560   7.210 141.380  0.00  0.00      P0   C
ATOM    537  CG  PHE P  77      62.790   6.340 141.140  0.00  0.00      P0   C
ATOM    538  CD1 PHE P  77      62.920   5.160 141.850  0.00  0.00      P0   C
ATOM    539  CE1 PHE P  77      64.060   4.330 141.610  0.00  0.00      P0   C
ATOM    540  CZ  PHE P  77      64.990   4.660 140.540  0.00  0.00      P0   C
ATOM    541  CD2 PHE P  77      63.700   6.730 140.170  0.00  0.00      P0   C
ATOM    542  CE2 PHE P  77      64.810   5.900 139.910  0.00  0.00      P0   C
ATOM    543  C   PHE P  77      60.700   7.060 138.980  0.00  0.00      P0   C
ATOM    544  O   PHE P  77      61.230   7.260 137.940  0.00  0.00      P0   O
HETATM  545  N   HSD P  78      59.730   6.160 139.090  0.00  0.00      P0   N
HETATM  546  CA  HSD P  78      59.120   5.310 137.980  0.00  0.00      P0   C
HETATM  547  CB  HSD P  78      57.860   4.440 138.440  0.00  0.00      P0   C
HETATM  548  ND1 HSD P  78      56.290   3.340 137.020  0.00  0.00      P0   N
HETATM  549  CG  HSD P  78      57.500   3.280 137.500  0.00  0.00      P0   C
HETATM  550  CE1 HSD P  78      56.260   2.380 136.060  0.00  0.00      P0   C
HETATM  551  NE2 HSD P  78      57.330   1.630 136.160  0.00  0.00      P0   N
HETATM  552  CD2 HSD P  78      58.160   2.290 137.070  0.00  0.00      P0   C
HETATM  553  C   HSD P  78      58.620   6.000 136.780  0.00  0.00      P0   C
HETATM  554  O   HSD P  78      58.750   5.480 135.650  0.00  0.00      P0   O
ATOM    555  N   THR P  79      57.980   7.160 136.980  0.00  0.00      P0   N
ATOM    556  CA  THR P  79      57.660   8.150 136.000  0.00  0.00      P0   C
ATOM    557  CB  THR P  79      56.830   9.290 136.560  0.00  0.00      P0   C
ATOM    558  OG1 THR P  79      55.680   8.880 137.320  0.00  0.00      P0   O
ATOM    559  CG2 THR P  79      56.170  10.130 135.400  0.00  0.00      P0   C
ATOM    560  C   THR P  79      58.930   8.730 135.250  0.00  0.00      P0   C
ATOM    561  O   THR P  79      58.900   8.800 134.050  0.00  0.00      P0   O
ATOM    562  N   CYS P  80      60.040   9.030 135.950  0.00  0.00      P0   N
ATOM    563  CA  CYS P  80      61.170   9.530 135.250  0.00  0.00      P0   C
ATOM    564  CB  CYS P  80      62.240  10.080 136.210  0.00  0.00      P0   C
ATOM    565  SG  CYS P  80      61.720  11.500 137.200  0.00  0.00      P0   S
ATOM    566  C   CYS P  80      61.840   8.430 134.360  0.00  0.00      P0   C
ATOM    567  O   CYS P  80      62.270   8.740 133.270  0.00  0.00      P0   O
ATOM    568  N   LEU P  81      61.660   7.190 134.890  0.00  0.00      P0   N
ATOM    569  CA  LEU P  81      62.100   6.010 134.190  0.00  0.00      P0   C
ATOM    570  CB  LEU P  81      61.970   4.650 134.960  0.00  0.00      P0   C
ATOM    571  CG  LEU P  81      62.700   3.400 134.300  0.00  0.00      P0   C
ATOM    572  CD1 LEU P  81      64.110   3.560 133.790  0.00  0.00      P0   C
ATOM    573  CD2 LEU P  81      62.680   2.200 135.280  0.00  0.00      P0   C
ATOM    574  C   LEU P  81      61.250   5.830 132.910  0.00  0.00      P0   C
ATOM    575  O   LEU P  81      61.740   5.550 131.830  0.00  0.00      P0   O
ATOM    576  N   MET P  82      59.950   6.040 132.950  0.00  0.00      P0   N
ATOM    577  CA  MET P  82      59.040   6.140 131.830  0.00  0.00      P0   C
ATOM    578  CB  MET P  82      57.510   6.310 132.300  0.00  0.00      P0   C
ATOM    579  CG  MET P  82      56.820   5.150 133.030  0.00  0.00      P0   C
ATOM    580  SD  MET P  82      55.060   5.660 133.550  0.00  0.00      P0   S
ATOM    581  CE  MET P  82      54.400   5.040 131.970  0.00  0.00      P0   C
ATOM    582  C   MET P  82      59.460   7.170 130.880  0.00  0.00      P0   C
ATOM    583  O   MET P  82      59.240   6.910 129.700  0.00  0.00      P0   O
ATOM    584  N   VAL P  83      59.980   8.360 131.210  0.00  0.00      P0   N
ATOM    585  CA  VAL P  83      60.350   9.400 130.190  0.00  0.00      P0   C
ATOM    586  CB  VAL P  83      60.290  10.800 130.750  0.00  0.00      P0   C
ATOM    587  CG1 VAL P  83      61.370  11.210 131.780  0.00  0.00      P0   C
ATOM    588  CG2 VAL P  83      60.250  11.780 129.520  0.00  0.00      P0   C
ATOM    589  C   VAL P  83      61.660   9.170 129.420  0.00  0.00      P0   C
ATOM    590  O   VAL P  83      61.750   9.400 128.240  0.00  0.00      P0   O
ATOM    591  N   ALA P  84      62.680   8.540 130.060  0.00  0.00      P0   N
ATOM    592  CA  ALA P  84      63.960   8.200 129.490  0.00  0.00      P0   C
ATOM    593  CB  ALA P  84      64.860   7.760 130.630  0.00  0.00      P0   C
ATOM    594  C   ALA P  84      63.890   7.100 128.490  0.00  0.00      P0   C
ATOM    595  O   ALA P  84      64.670   7.060 127.550  0.00  0.00      P0   O
ATOM    596  N   CYS P  85      62.980   6.160 128.590  0.00  0.00      P0   N
ATOM    597  CA  CYS P  85      62.710   5.070 127.660  0.00  0.00      P0   C
ATOM    598  CB  CYS P  85      61.700   4.110 128.300  0.00  0.00      P0   C
ATOM    599  SG  CYS P  85      62.310   3.100 129.670  0.00  0.00      P0   S
ATOM    600  C   CYS P  85      62.420   5.360 126.140  0.00  0.00      P0   C
ATOM    601  O   CYS P  85      63.030   4.720 125.250  0.00  0.00      P0   O
ATOM    602  N   PRO P  86      61.560   6.340 125.740  0.00  0.00      P0   N
ATOM    603  CD  PRO P  86      60.410   6.740 126.440  0.00  0.00      P0   C
ATOM    604  CA  PRO P  86      61.480   6.710 124.330  0.00  0.00      P0   C
ATOM    605  CB  PRO P  86      60.290   7.680 124.160  0.00  0.00      P0   C
ATOM    606  CG  PRO P  86      59.440   7.220 125.340  0.00  0.00      P0   C
ATOM    607  C   PRO P  86      62.790   7.390 123.930  0.00  0.00      P0   C
ATOM    608  O   PRO P  86      63.200   7.370 122.810  0.00  0.00      P0   O
ATOM    609  N   VAL P  87      63.390   8.240 124.820  0.00  0.00      P0   N
ATOM    610  CA  VAL P  87      64.700   8.830 124.470  0.00  0.00      P0   C
ATOM    611  CB  VAL P  87      65.380   9.520 125.700  0.00  0.00      P0   C
ATOM    612  CG1 VAL P  87      66.590  10.420 125.450  0.00  0.00      P0   C
ATOM    613  CG2 VAL P  87      64.300  10.440 126.230  0.00  0.00      P0   C
ATOM    614  C   VAL P  87      65.740   7.740 124.070  0.00  0.00      P0   C
ATOM    615  O   VAL P  87      66.370   7.790 123.060  0.00  0.00      P0   O
ATOM    616  N   LEU P  88      65.840   6.750 124.950  0.00  0.00      P0   N
ATOM    617  CA  LEU P  88      66.630   5.610 124.720  0.00  0.00      P0   C
ATOM    618  CB  LEU P  88      66.680   4.830 125.970  0.00  0.00      P0   C
ATOM    619  CG  LEU P  88      67.700   5.540 126.990  0.00  0.00      P0   C
ATOM    620  CD1 LEU P  88      67.420   5.080 128.370  0.00  0.00      P0   C
ATOM    621  CD2 LEU P  88      69.210   5.240 126.660  0.00  0.00      P0   C
ATOM    622  C   LEU P  88      66.260   4.670 123.580  0.00  0.00      P0   C
ATOM    623  O   LEU P  88      67.080   4.300 122.780  0.00  0.00      P0   O
ATOM    624  N   ILE P  89      64.970   4.320 123.390  0.00  0.00      P0   N
ATOM    625  CA  ILE P  89      64.500   3.540 122.240  0.00  0.00      P0   C
ATOM    626  CB  ILE P  89      62.980   3.090 122.320  0.00  0.00      P0   C
ATOM    627  CG2 ILE P  89      62.370   2.690 120.950  0.00  0.00      P0   C
ATOM    628  CG1 ILE P  89      62.700   2.020 123.380  0.00  0.00      P0   C
ATOM    629  CD  ILE P  89      61.240   1.950 123.910  0.00  0.00      P0   C
ATOM    630  C   ILE P  89      64.760   4.190 120.850  0.00  0.00      P0   C
ATOM    631  O   ILE P  89      65.040   3.510 119.840  0.00  0.00      P0   O
ATOM    632  N   LEU P  90      64.680   5.500 120.720  0.00  0.00      P0   N
ATOM    633  CA  LEU P  90      64.630   6.160 119.420  0.00  0.00      P0   C
ATOM    634  CB  LEU P  90      63.490   7.190 119.490  0.00  0.00      P0   C
ATOM    635  CG  LEU P  90      62.130   6.610 119.830  0.00  0.00      P0   C
ATOM    636  CD1 LEU P  90      61.000   7.590 120.320  0.00  0.00      P0   C
ATOM    637  CD2 LEU P  90      61.580   5.890 118.590  0.00  0.00      P0   C
ATOM    638  C   LEU P  90      65.950   6.880 119.140  0.00  0.00      P0   C
ATOM    639  O   LEU P  90      65.960   7.680 118.180  0.00  0.00      P0   O
ATOM    640  N   THR P  91      67.070   6.600 119.880  0.00  0.00      P0   N
ATOM    641  CA  THR P  91      68.370   7.250 119.610  0.00  0.00      P0   C
ATOM    642  CB  THR P  91      68.920   8.270 120.550  0.00  0.00      P0   C
ATOM    643  OG1 THR P  91      68.960   7.750 121.860  0.00  0.00      P0   O
ATOM    644  CG2 THR P  91      68.160   9.610 120.450  0.00  0.00      P0   C
ATOM    645  C   THR P  91      69.440   6.310 119.290  0.00  0.00      P0   C
ATOM    646  O   THR P  91      70.610   6.550 119.260  0.00  0.00      P0   O
ATOM    647  N   GLN P  92      69.020   5.020 119.100  0.00  0.00      P0   N
ATOM    648  CA  GLN P  92      69.940   3.920 118.800  0.00  0.00      P0   C
ATOM    649  CB  GLN P  92      69.660   2.860 119.860  0.00  0.00      P0   C
ATOM    650  CG  GLN P  92      70.600   1.640 119.830  0.00  0.00      P0   C
ATOM    651  CD  GLN P  92      72.090   1.890 119.790  0.00  0.00      P0   C
ATOM    652  OE1 GLN P  92      72.740   2.470 120.720  0.00  0.00      P0   O
ATOM    653  NE2 GLN P  92      72.790   1.410 118.640  0.00  0.00      P0   N
ATOM    654  C   GLN P  92      69.780   3.410 117.390  0.00  0.00      P0   C
ATOM    655  O   GLN P  92      70.610   2.750 116.800  0.00  0.00      P0   O
ATOM    656  N   SER P  93      68.680   3.720 116.700  0.00  0.00      P0   N
ATOM    657  CA  SER P  93      68.400   3.230 115.350  0.00  0.00      P0   C
ATOM    658  CB  SER P  93      66.870   3.290 115.020  0.00  0.00      P0   C
ATOM    659  OG  SER P  93      66.350   4.560 115.050  0.00  0.00      P0   O
ATOM    660  C   SER P  93      69.180   3.940 114.270  0.00  0.00      P0   C
ATOM    661  O   SER P  93      69.400   3.370 113.170  0.00  0.00      P0   O
ATOM    662  N   SER P  94      69.720   5.160 114.520  0.00  0.00      P0   N
ATOM    663  CA  SER P  94      70.520   5.940 113.540  0.00  0.00      P0   C
ATOM    664  CB  SER P  94      70.620   7.360 113.940  0.00  0.00      P0   C
ATOM    665  OG  SER P  94      71.160   8.180 112.850  0.00  0.00      P0   O
ATOM    666  C   SER P  94      71.870   5.250 113.360  0.00  0.00      P0   C
ATOM    667  O   SER P  94      72.390   5.290 112.310  0.00  0.00      P0   O
ATOM    668  N   ILE P  95      72.430   4.600 114.400  0.00  0.00      P0   N
ATOM    669  CA  ILE P  95      73.620   3.830 114.230  0.00  0.00      P0   C
ATOM    670  CB  ILE P  95      74.130   3.240 115.560  0.00  0.00      P0   C
ATOM    671  CG2 ILE P  95      75.000   1.910 115.440  0.00  0.00      P0   C
ATOM    672  CG1 ILE P  95      74.700   4.350 116.510  0.00  0.00      P0   C
ATOM    673  CD  ILE P  95      74.310   4.310 117.960  0.00  0.00      P0   C
ATOM    674  C   ILE P  95      73.320   2.650 113.280  0.00  0.00      P0   C
ATOM    675  O   ILE P  95      74.130   2.440 112.320  0.00  0.00      P0   O
ATOM    676  N   LEU P  96      72.220   1.880 113.510  0.00  0.00      P0   N
ATOM    677  CA  LEU P  96      71.880   0.640 112.890  0.00  0.00      P0   C
ATOM    678  CB  LEU P  96      70.710   0.020 113.660  0.00  0.00      P0   C
ATOM    679  CG  LEU P  96      70.800  -0.220 115.140  0.00  0.00      P0   C
ATOM    680  CD1 LEU P  96      69.560  -0.950 115.620  0.00  0.00      P0   C
ATOM    681  CD2 LEU P  96      72.130  -1.020 115.590  0.00  0.00      P0   C
ATOM    682  C   LEU P  96      71.520   0.870 111.420  0.00  0.00      P0   C
ATOM    683  O   LEU P  96      71.840   0.120 110.520  0.00  0.00      P0   O
ATOM    684  N   ALA P  97      70.780   1.990 111.170  0.00  0.00      P0   N
ATOM    685  CA  ALA P  97      70.400   2.500 109.870  0.00  0.00      P0   C
ATOM    686  CB  ALA P  97      69.480   3.700 109.990  0.00  0.00      P0   C
ATOM    687  C   ALA P  97      71.710   2.860 109.020  0.00  0.00      P0   C
ATOM    688  O   ALA P  97      71.830   2.430 107.860  0.00  0.00      P0   O
ATOM    689  N   LEU P  98      72.660   3.540 109.590  0.00  0.00      P0   N
ATOM    690  CA  LEU P  98      73.840   3.920 108.850  0.00  0.00      P0   C
ATOM    691  CB  LEU P  98      74.680   4.980 109.680  0.00  0.00      P0   C
ATOM    692  CG  LEU P  98      76.050   5.540 109.010  0.00  0.00      P0   C
ATOM    693  CD1 LEU P  98      75.670   6.490 107.880  0.00  0.00      P0   C
ATOM    694  CD2 LEU P  98      76.840   6.290 110.040  0.00  0.00      P0   C
ATOM    695  C   LEU P  98      74.620   2.690 108.460  0.00  0.00      P0   C
ATOM    696  O   LEU P  98      75.090   2.450 107.280  0.00  0.00      P0   O
ATOM    697  N   LEU P  99      74.830   1.720 109.440  0.00  0.00      P0   N
ATOM    698  CA  LEU P  99      75.400   0.370 109.320  0.00  0.00      P0   C
ATOM    699  CB  LEU P  99      75.330  -0.180 110.810  0.00  0.00      P0   C
ATOM    700  CG  LEU P  99      75.830  -1.540 111.020  0.00  0.00      P0   C
ATOM    701  CD1 LEU P  99      74.930  -2.700 110.460  0.00  0.00      P0   C
ATOM    702  CD2 LEU P  99      77.300  -1.650 110.690  0.00  0.00      P0   C
ATOM    703  C   LEU P  99      74.620  -0.460 108.330  0.00  0.00      P0   C
ATOM    704  O   LEU P  99      75.240  -1.120 107.500  0.00  0.00      P0   O
ATOM    705  N   ALA P 100      73.240  -0.420 108.230  0.00  0.00      P0   N
ATOM    706  CA  ALA P 100      72.420  -1.100 107.200  0.00  0.00      P0   C
ATOM    707  CB  ALA P 100      70.940  -0.730 107.160  0.00  0.00      P0   C
ATOM    708  C   ALA P 100      72.880  -0.640 105.810  0.00  0.00      P0   C
ATOM    709  O   ALA P 100      73.150  -1.450 104.920  0.00  0.00      P0   O
ATOM    710  N   ILE P 101      72.930   0.700 105.570  0.00  0.00      P0   N
ATOM    711  CA  ILE P 101      73.360   1.310 104.410  0.00  0.00      P0   C
ATOM    712  CB  ILE P 101      73.280   2.780 104.490  0.00  0.00      P0   C
ATOM    713  CG2 ILE P 101      73.760   3.370 103.130  0.00  0.00      P0   C
ATOM    714  CG1 ILE P 101      71.870   3.310 104.600  0.00  0.00      P0   C
ATOM    715  CD  ILE P 101      71.670   4.560 105.520  0.00  0.00      P0   C
ATOM    716  C   ILE P 101      74.820   0.960 104.050  0.00  0.00      P0   C
ATOM    717  O   ILE P 101      75.060   0.400 102.900  0.00  0.00      P0   O
ATOM    718  N   ALA P 102      75.790   1.010 104.990  0.00  0.00      P0   N
ATOM    719  CA  ALA P 102      77.160   0.510 104.810  0.00  0.00      P0   C
ATOM    720  CB  ALA P 102      77.970   0.880 106.070  0.00  0.00      P0   C
ATOM    721  C   ALA P 102      77.230  -0.990 104.440  0.00  0.00      P0   C
ATOM    722  O   ALA P 102      78.040  -1.400 103.560  0.00  0.00      P0   O
ATOM    723  N   VAL P 103      76.370  -1.860 104.970  0.00  0.00      P0   N
ATOM    724  CA  VAL P 103      76.130  -3.250 104.530  0.00  0.00      P0   C
ATOM    725  CB  VAL P 103      75.290  -4.080 105.450  0.00  0.00      P0   C
ATOM    726  CG1 VAL P 103      74.860  -5.460 104.870  0.00  0.00      P0   C
ATOM    727  CG2 VAL P 103      75.920  -4.260 106.780  0.00  0.00      P0   C
ATOM    728  C   VAL P 103      75.700  -3.440 103.080  0.00  0.00      P0   C
ATOM    729  O   VAL P 103      76.330  -4.240 102.410  0.00  0.00      P0   O
ATOM    730  N   ASP P 104      74.790  -2.560 102.460  0.00  0.00      P0   N
ATOM    731  CA  ASP P 104      74.400  -2.710 101.090  0.00  0.00      P0   C
ATOM    732  CB  ASP P 104      73.180  -1.830 100.780  0.00  0.00      P0   C
ATOM    733  CG  ASP P 104      72.560  -1.760  99.390  0.00  0.00      P0   C
ATOM    734  OD1 ASP P 104      72.890  -2.540  98.510  0.00  0.00      P0   O
ATOM    735  OD2 ASP P 104      71.690  -0.830  99.140  0.00  0.00      P0   O
ATOM    736  C   ASP P 104      75.680  -2.100 100.230  0.00  0.00      P0   C
ATOM    737  O   ASP P 104      75.950  -2.540  99.140  0.00  0.00      P0   O
ATOM    738  N   ARG P 105      76.340  -1.100 100.810  0.00  0.00      P0   N
ATOM    739  CA  ARG P 105      77.520  -0.500 100.200  0.00  0.00      P0   C
ATOM    740  CB  ARG P 105      77.990   0.870 101.000  0.00  0.00      P0   C
ATOM    741  CG  ARG P 105      77.080   2.090 101.070  0.00  0.00      P0   C
ATOM    742  CD  ARG P 105      75.830   2.120 100.190  0.00  0.00      P0   C
ATOM    743  NE  ARG P 105      76.200   2.400  98.770  0.00  0.00      P0   N
ATOM    744  CZ  ARG P 105      75.420   2.390  97.720  0.00  0.00      P0   C
ATOM    745  NH1 ARG P 105      74.160   2.190  97.800  0.00  0.00      P0   N
ATOM    746  NH2 ARG P 105      75.900   2.670  96.490  0.00  0.00      P0   N
ATOM    747  C   ARG P 105      78.670  -1.490 100.060  0.00  0.00      P0   C
ATOM    748  O   ARG P 105      79.340  -1.650  98.950  0.00  0.00      P0   O
ATOM    749  N   TYR P 106      78.880  -2.290 101.110  0.00  0.00      P0   N
ATOM    750  CA  TYR P 106      79.830  -3.420 101.100  0.00  0.00      P0   C
ATOM    751  CB  TYR P 106      79.950  -3.990 102.510  0.00  0.00      P0   C
ATOM    752  CG  TYR P 106      80.990  -5.070 102.650  0.00  0.00      P0   C
ATOM    753  CD1 TYR P 106      82.280  -4.740 102.690  0.00  0.00      P0   C
ATOM    754  CE1 TYR P 106      83.280  -5.680 102.940  0.00  0.00      P0   C
ATOM    755  CZ  TYR P 106      82.900  -7.020 102.920  0.00  0.00      P0   C
ATOM    756  OH  TYR P 106      83.880  -7.980 103.120  0.00  0.00      P0   O
ATOM    757  CD2 TYR P 106      80.610  -6.480 102.670  0.00  0.00      P0   C
ATOM    758  CE2 TYR P 106      81.560  -7.430 102.830  0.00  0.00      P0   C
ATOM    759  C   TYR P 106      79.410  -4.560 100.150  0.00  0.00      P0   C
ATOM    760  O   TYR P 106      80.210  -5.030  99.290  0.00  0.00      P0   O
ATOM    761  N   LEU P 107      78.100  -4.970 100.100  0.00  0.00      P0   N
ATOM    762  CA  LEU P 107      77.620  -6.070  99.240  0.00  0.00      P0   C
ATOM    763  CB  LEU P 107      76.180  -6.520  99.480  0.00  0.00      P0   C
ATOM    764  CG  LEU P 107      76.020  -7.450 100.750  0.00  0.00      P0   C
ATOM    765  CD1 LEU P 107      74.580  -7.300 101.440  0.00  0.00      P0   C
ATOM    766  CD2 LEU P 107      76.300  -8.930 100.290  0.00  0.00      P0   C
ATOM    767  C   LEU P 107      77.740  -5.810  97.740  0.00  0.00      P0   C
ATOM    768  O   LEU P 107      78.100  -6.650  96.910  0.00  0.00      P0   O
ATOM    769  N   ARG P 108      77.560  -4.530  97.430  0.00  0.00      P0   N
ATOM    770  CA  ARG P 108      77.850  -3.970  96.150  0.00  0.00      P0   C
ATOM    771  CB  ARG P 108      77.340  -2.490  96.090  0.00  0.00      P0   C
ATOM    772  CG  ARG P 108      75.830  -2.320  96.130  0.00  0.00      P0   C
ATOM    773  CD  ARG P 108      75.350  -0.860  96.200  0.00  0.00      P0   C
ATOM    774  NE  ARG P 108      73.920  -1.000  96.520  0.00  0.00      P0   N
ATOM    775  CZ  ARG P 108      72.940  -0.630  95.770  0.00  0.00      P0   C
ATOM    776  NH1 ARG P 108      72.960  -0.600  94.500  0.00  0.00      P0   N
ATOM    777  NH2 ARG P 108      71.750  -0.790  96.260  0.00  0.00      P0   N
ATOM    778  C   ARG P 108      79.260  -3.990  95.680  0.00  0.00      P0   C
ATOM    779  O   ARG P 108      79.530  -3.970  94.430  0.00  0.00      P0   O
ATOM    780  N   VAL P 109      80.250  -4.010  96.590  0.00  0.00      P0   N
ATOM    781  CA  VAL P 109      81.640  -4.290  96.240  0.00  0.00      P0   C
ATOM    782  CB  VAL P 109      82.710  -3.870  97.250  0.00  0.00      P0   C
ATOM    783  CG1 VAL P 109      84.110  -4.470  96.990  0.00  0.00      P0   C
ATOM    784  CG2 VAL P 109      82.710  -2.280  97.340  0.00  0.00      P0   C
ATOM    785  C   VAL P 109      81.800  -5.730  95.790  0.00  0.00      P0   C
ATOM    786  O   VAL P 109      82.350  -6.090  94.750  0.00  0.00      P0   O
ATOM    787  N   LYS P 110      81.270  -6.660  96.570  0.00  0.00      P0   N
ATOM    788  CA  LYS P 110      81.480  -8.140  96.590  0.00  0.00      P0   C
ATOM    789  CB  LYS P 110      81.350  -8.590  98.050  0.00  0.00      P0   C
ATOM    790  CG  LYS P 110      82.280  -8.000  99.010  0.00  0.00      P0   C
ATOM    791  CD  LYS P 110      83.690  -8.220  98.610  0.00  0.00      P0   C
ATOM    792  CE  LYS P 110      84.620  -7.590  99.650  0.00  0.00      P0   C
ATOM    793  NZ  LYS P 110      86.030  -7.720  99.280  0.00  0.00      P0   N
ATOM    794  C   LYS P 110      80.550  -8.830  95.600  0.00  0.00      P0   C
ATOM    795  O   LYS P 110      80.950  -9.970  95.230  0.00  0.00      P0   O
ATOM    796  N   ILE P 111      79.490  -8.260  95.090  0.00  0.00      P0   N
ATOM    797  CA  ILE P 111      78.580  -8.850  94.140  0.00  0.00      P0   C
ATOM    798  CB  ILE P 111      77.130  -9.040  94.650  0.00  0.00      P0   C
ATOM    799  CG2 ILE P 111      76.270  -9.770  93.600  0.00  0.00      P0   C
ATOM    800  CG1 ILE P 111      76.870  -9.690  96.100  0.00  0.00      P0   C
ATOM    801  CD  ILE P 111      77.430 -11.080  96.230  0.00  0.00      P0   C
ATOM    802  C   ILE P 111      78.510  -7.950  92.920  0.00  0.00      P0   C
ATOM    803  O   ILE P 111      77.850  -6.890  92.940  0.00  0.00      P0   O
ATOM    804  N   PRO P 112      79.260  -8.290  91.860  0.00  0.00      P0   N
ATOM    805  CD  PRO P 112      80.140  -9.530  91.790  0.00  0.00      P0   C
ATOM    806  CA  PRO P 112      79.300  -7.480  90.640  0.00  0.00      P0   C
ATOM    807  CB  PRO P 112      80.620  -8.050  90.000  0.00  0.00      P0   C
ATOM    808  CG  PRO P 112      80.660  -9.530  90.390  0.00  0.00      P0   C
ATOM    809  C   PRO P 112      78.120  -7.580  89.700  0.00  0.00      P0   C
ATOM    810  O   PRO P 112      78.000  -6.590  88.940  0.00  0.00      P0   O
ATOM    811  N   LEU P 113      77.390  -8.650  89.760  0.00  0.00      P0   N
ATOM    812  CA  LEU P 113      76.240  -8.860  88.860  0.00  0.00      P0   C
ATOM    813  CB  LEU P 113      76.760  -9.450  87.550  0.00  0.00      P0   C
ATOM    814  CG  LEU P 113      75.840  -9.410  86.220  0.00  0.00      P0   C
ATOM    815  CD1 LEU P 113      75.290  -7.980  85.940  0.00  0.00      P0   C
ATOM    816  CD2 LEU P 113      76.730  -9.730  85.080  0.00  0.00      P0   C
ATOM    817  C   LEU P 113      75.280  -9.760  89.400  0.00  0.00      P0   C
ATOM    818  O   LEU P 113      75.650 -10.710  90.040  0.00  0.00      P0   O
ATOM    819  N   ARG P 114      74.030  -9.470  89.180  0.00  0.00      P0   N
ATOM    820  CA  ARG P 114      72.870 -10.280  89.520  0.00  0.00      P0   C
ATOM    821  CB  ARG P 114      72.820 -11.810  89.180  0.00  0.00      P0   C
ATOM    822  CG  ARG P 114      72.790 -12.020  87.650  0.00  0.00      P0   C
ATOM    823  CD  ARG P 114      71.390 -12.060  87.050  0.00  0.00      P0   C
ATOM    824  NE  ARG P 114      71.430 -11.640  85.650  0.00  0.00      P0   N
ATOM    825  CZ  ARG P 114      71.730 -10.450  85.280  0.00  0.00      P0   C
ATOM    826  NH1 ARG P 114      71.480  -9.350  85.930  0.00  0.00      P0   N
ATOM    827  NH2 ARG P 114      72.270 -10.270  84.120  0.00  0.00      P0   N
ATOM    828  C   ARG P 114      72.470 -10.030  90.930  0.00  0.00      P0   C
ATOM    829  O   ARG P 114      72.220 -10.920  91.750  0.00  0.00      P0   O
ATOM    830  N   TYR P 115      72.450  -8.690  91.310  0.00  0.00      P0   N
ATOM    831  CA  TYR P 115      72.450  -8.270  92.630  0.00  0.00      P0   C
ATOM    832  CB  TYR P 115      72.670  -6.810  92.700  0.00  0.00      P0   C
ATOM    833  CG  TYR P 115      72.920  -6.240  94.050  0.00  0.00      P0   C
ATOM    834  CD1 TYR P 115      74.070  -6.700  94.780  0.00  0.00      P0   C
ATOM    835  CE1 TYR P 115      74.290  -6.280  96.050  0.00  0.00      P0   C
ATOM    836  CZ  TYR P 115      73.560  -5.290  96.610  0.00  0.00      P0   C
ATOM    837  OH  TYR P 115      73.910  -4.770  97.880  0.00  0.00      P0   O
ATOM    838  CD2 TYR P 115      72.110  -5.260  94.680  0.00  0.00      P0   C
ATOM    839  CE2 TYR P 115      72.400  -4.780  95.990  0.00  0.00      P0   C
ATOM    840  C   TYR P 115      71.250  -8.630  93.420  0.00  0.00      P0   C
ATOM    841  O   TYR P 115      71.400  -9.150  94.570  0.00  0.00      P0   O
ATOM    842  N   LYS P 116      70.060  -8.460  92.800  0.00  0.00      P0   N
ATOM    843  CA  LYS P 116      68.830  -8.550  93.540  0.00  0.00      P0   C
ATOM    844  CB  LYS P 116      67.730  -7.740  92.780  0.00  0.00      P0   C
ATOM    845  CG  LYS P 116      67.930  -6.190  92.650  0.00  0.00      P0   C
ATOM    846  CD  LYS P 116      67.750  -5.400  93.950  0.00  0.00      P0   C
ATOM    847  CE  LYS P 116      68.110  -3.880  93.890  0.00  0.00      P0   C
ATOM    848  NZ  LYS P 116      67.710  -3.320  95.160  0.00  0.00      P0   N
ATOM    849  C   LYS P 116      68.420 -10.040  93.650  0.00  0.00      P0   C
ATOM    850  O   LYS P 116      67.370 -10.420  94.210  0.00  0.00      P0   O
ATOM    851  N   MET P 117      69.170 -10.990  93.160  0.00  0.00      P0   N
ATOM    852  CA  MET P 117      68.900 -12.420  93.340  0.00  0.00      P0   C
ATOM    853  CB  MET P 117      69.360 -13.180  92.000  0.00  0.00      P0   C
ATOM    854  CG  MET P 117      68.840 -12.680  90.630  0.00  0.00      P0   C
ATOM    855  SD  MET P 117      67.030 -12.300  90.750  0.00  0.00      P0   S
ATOM    856  CE  MET P 117      67.030 -11.160  89.330  0.00  0.00      P0   C
ATOM    857  C   MET P 117      69.660 -12.970  94.490  0.00  0.00      P0   C
ATOM    858  O   MET P 117      69.500 -14.140  94.840  0.00  0.00      P0   O
ATOM    859  N   VAL P 118      70.520 -12.140  95.100  0.00  0.00      P0   N
ATOM    860  CA  VAL P 118      71.080 -12.430  96.440  0.00  0.00      P0   C
ATOM    861  CB  VAL P 118      72.560 -12.150  96.280  0.00  0.00      P0   C
ATOM    862  CG1 VAL P 118      73.180 -12.250  97.690  0.00  0.00      P0   C
ATOM    863  CG2 VAL P 118      73.180 -13.250  95.410  0.00  0.00      P0   C
ATOM    864  C   VAL P 118      70.450 -11.410  97.370  0.00  0.00      P0   C
ATOM    865  O   VAL P 118      70.000 -11.800  98.490  0.00  0.00      P0   O
ATOM    866  N   VAL P 119      70.390 -10.090  97.000  0.00  0.00      P0   N
ATOM    867  CA  VAL P 119      69.990  -9.130  98.110  0.00  0.00      P0   C
ATOM    868  CB  VAL P 119      70.920  -7.960  98.270  0.00  0.00      P0   C
ATOM    869  CG1 VAL P 119      70.690  -7.360  99.630  0.00  0.00      P0   C
ATOM    870  CG2 VAL P 119      72.360  -8.310  98.230  0.00  0.00      P0   C
ATOM    871  C   VAL P 119      68.620  -8.680  97.750  0.00  0.00      P0   C
ATOM    872  O   VAL P 119      68.380  -7.600  97.210  0.00  0.00      P0   O
ATOM    873  N   THR P 120      67.680  -9.620  97.970  0.00  0.00      P0   N
ATOM    874  CA  THR P 120      66.330  -9.470  97.660  0.00  0.00      P0   C
ATOM    875  CB  THR P 120      65.680 -10.800  97.720  0.00  0.00      P0   C
ATOM    876  OG1 THR P 120      65.350 -11.100  99.150  0.00  0.00      P0   O
ATOM    877  CG2 THR P 120      66.530 -11.880  97.120  0.00  0.00      P0   C
ATOM    878  C   THR P 120      65.650  -8.340  98.460  0.00  0.00      P0   C
ATOM    879  O   THR P 120      66.020  -8.060  99.620  0.00  0.00      P0   O
ATOM    880  N   PRO P 121      64.700  -7.590  97.880  0.00  0.00      P0   N
ATOM    881  CD  PRO P 121      64.600  -7.440  96.470  0.00  0.00      P0   C
ATOM    882  CA  PRO P 121      63.640  -6.840  98.640  0.00  0.00      P0   C
ATOM    883  CB  PRO P 121      62.630  -6.440  97.530  0.00  0.00      P0   C
ATOM    884  CG  PRO P 121      63.500  -6.320  96.270  0.00  0.00      P0   C
ATOM    885  C   PRO P 121      63.110  -7.420  99.840  0.00  0.00      P0   C
ATOM    886  O   PRO P 121      63.050  -6.750 100.860  0.00  0.00      P0   O
ATOM    887  N   ARG P 122      62.630  -8.650  99.830  0.00  0.00      P0   N
ATOM    888  CA  ARG P 122      62.160  -9.370 101.060  0.00  0.00      P0   C
ATOM    889  CB  ARG P 122      61.720 -10.890 100.780  0.00  0.00      P0   C
ATOM    890  CG  ARG P 122      61.100 -11.620 101.990  0.00  0.00      P0   C
ATOM    891  CD  ARG P 122      59.990 -10.880 102.730  0.00  0.00      P0   C
ATOM    892  NE  ARG P 122      58.730 -10.980 101.900  0.00  0.00      P0   N
ATOM    893  CZ  ARG P 122      58.090 -12.110 101.580  0.00  0.00      P0   C
ATOM    894  NH1 ARG P 122      58.160 -13.230 102.200  0.00  0.00      P0   N
ATOM    895  NH2 ARG P 122      57.190 -12.110 100.600  0.00  0.00      P0   N
ATOM    896  C   ARG P 122      63.150  -9.450 102.190  0.00  0.00      P0   C
ATOM    897  O   ARG P 122      62.880  -9.150 103.350  0.00  0.00      P0   O
ATOM    898  N   ARG P 123      64.440  -9.820 101.850  0.00  0.00      P0   N
ATOM    899  CA  ARG P 123      65.600  -9.740 102.720  0.00  0.00      P0   C
ATOM    900  CB  ARG P 123      66.850 -10.190 102.030  0.00  0.00      P0   C
ATOM    901  CG  ARG P 123      66.850 -11.750 101.800  0.00  0.00      P0   C
ATOM    902  CD  ARG P 123      68.000 -12.160 100.950  0.00  0.00      P0   C
ATOM    903  NE  ARG P 123      67.590 -13.570 100.780  0.00  0.00      P0   N
ATOM    904  CZ  ARG P 123      68.290 -14.530 100.130  0.00  0.00      P0   C
ATOM    905  NH1 ARG P 123      69.250 -14.210  99.370  0.00  0.00      P0   N
ATOM    906  NH2 ARG P 123      67.870 -15.800 100.270  0.00  0.00      P0   N
ATOM    907  C   ARG P 123      65.790  -8.350 103.260  0.00  0.00      P0   C
ATOM    908  O   ARG P 123      66.120  -8.160 104.400  0.00  0.00      P0   O
ATOM    909  N   ALA P 124      65.540  -7.360 102.380  0.00  0.00      P0   N
ATOM    910  CA  ALA P 124      65.870  -6.020 102.800  0.00  0.00      P0   C
ATOM    911  CB  ALA P 124      65.950  -5.200 101.580  0.00  0.00      P0   C
ATOM    912  C   ALA P 124      64.930  -5.360 103.730  0.00  0.00      P0   C
ATOM    913  O   ALA P 124      65.300  -4.580 104.660  0.00  0.00      P0   O
ATOM    914  N   ALA P 125      63.680  -5.740 103.580  0.00  0.00      P0   N
ATOM    915  CA  ALA P 125      62.620  -5.260 104.360  0.00  0.00      P0   C
ATOM    916  CB  ALA P 125      61.340  -5.800 103.680  0.00  0.00      P0   C
ATOM    917  C   ALA P 125      62.680  -5.870 105.790  0.00  0.00      P0   C
ATOM    918  O   ALA P 125      62.350  -5.270 106.760  0.00  0.00      P0   O
ATOM    919  N   VAL P 126      63.110  -7.210 105.830  0.00  0.00      P0   N
ATOM    920  CA  VAL P 126      63.430  -7.810 107.110  0.00  0.00      P0   C
ATOM    921  CB  VAL P 126      63.540  -9.370 106.920  0.00  0.00      P0   C
ATOM    922  CG1 VAL P 126      63.980 -10.050 108.200  0.00  0.00      P0   C
ATOM    923  CG2 VAL P 126      62.250  -9.890 106.300  0.00  0.00      P0   C
ATOM    924  C   VAL P 126      64.670  -7.190 107.850  0.00  0.00      P0   C
ATOM    925  O   VAL P 126      64.650  -6.980 109.070  0.00  0.00      P0   O
ATOM    926  N   ALA P 127      65.730  -6.800 107.060  0.00  0.00      P0   N
ATOM    927  CA  ALA P 127      66.880  -6.120 107.690  0.00  0.00      P0   C
ATOM    928  CB  ALA P 127      68.030  -5.880 106.660  0.00  0.00      P0   C
ATOM    929  C   ALA P 127      66.510  -4.860 108.380  0.00  0.00      P0   C
ATOM    930  O   ALA P 127      66.800  -4.710 109.590  0.00  0.00      P0   O
ATOM    931  N   ILE P 128      65.860  -3.910 107.730  0.00  0.00      P0   N
ATOM    932  CA  ILE P 128      65.450  -2.710 108.480  0.00  0.00      P0   C
ATOM    933  CB  ILE P 128      65.060  -1.530 107.620  0.00  0.00      P0   C
ATOM    934  CG2 ILE P 128      63.610  -1.660 106.920  0.00  0.00      P0   C
ATOM    935  CG1 ILE P 128      65.300  -0.140 108.270  0.00  0.00      P0   C
ATOM    936  CD  ILE P 128      66.800   0.340 108.310  0.00  0.00      P0   C
ATOM    937  C   ILE P 128      64.420  -2.900 109.590  0.00  0.00      P0   C
ATOM    938  O   ILE P 128      64.440  -2.280 110.640  0.00  0.00      P0   O
ATOM    939  N   ALA P 129      63.390  -3.750 109.410  0.00  0.00      P0   N
ATOM    940  CA  ALA P 129      62.400  -4.150 110.350  0.00  0.00      P0   C
ATOM    941  CB  ALA P 129      61.440  -5.200 109.710  0.00  0.00      P0   C
ATOM    942  C   ALA P 129      63.030  -4.750 111.630  0.00  0.00      P0   C
ATOM    943  O   ALA P 129      62.620  -4.340 112.730  0.00  0.00      P0   O
ATOM    944  N   GLY P 130      64.110  -5.540 111.490  0.00  0.00      P0   N
ATOM    945  CA  GLY P 130      64.920  -6.050 112.550  0.00  0.00      P0   C
ATOM    946  C   GLY P 130      65.720  -4.950 113.300  0.00  0.00      P0   C
ATOM    947  O   GLY P 130      65.810  -4.980 114.560  0.00  0.00      P0   O
ATOM    948  N   CYS P 131      66.260  -3.930 112.540  0.00  0.00      P0   N
ATOM    949  CA  CYS P 131      66.920  -2.770 113.050  0.00  0.00      P0   C
ATOM    950  CB  CYS P 131      67.640  -1.920 112.010  0.00  0.00      P0   C
ATOM    951  SG  CYS P 131      68.940  -3.010 111.130  0.00  0.00      P0   S
ATOM    952  C   CYS P 131      66.100  -1.870 113.970  0.00  0.00      P0   C
ATOM    953  O   CYS P 131      66.530  -1.410 115.080  0.00  0.00      P0   O
ATOM    954  N   TRP P 132      64.810  -1.780 113.620  0.00  0.00      P0   N
ATOM    955  CA  TRP P 132      63.860  -1.110 114.500  0.00  0.00      P0   C
ATOM    956  CB  TRP P 132      62.510  -0.740 113.850  0.00  0.00      P0   C
ATOM    957  CG  TRP P 132      62.710   0.320 112.770  0.00  0.00      P0   C
ATOM    958  CD1 TRP P 132      62.690   0.230 111.490  0.00  0.00      P0   C
ATOM    959  NE1 TRP P 132      62.680   1.500 110.990  0.00  0.00      P0   N
ATOM    960  CE2 TRP P 132      62.760   2.450 111.980  0.00  0.00      P0   C
ATOM    961  CD2 TRP P 132      62.820   1.740 113.160  0.00  0.00      P0   C
ATOM    962  CE3 TRP P 132      62.880   2.410 114.280  0.00  0.00      P0   C
ATOM    963  CZ3 TRP P 132      62.710   3.830 114.300  0.00  0.00      P0   C
ATOM    964  CZ2 TRP P 132      62.710   3.830 111.940  0.00  0.00      P0   C
ATOM    965  CH2 TRP P 132      62.810   4.560 113.170  0.00  0.00      P0   C
ATOM    966  C   TRP P 132      63.500  -1.920 115.760  0.00  0.00      P0   C
ATOM    967  O   TRP P 132      63.490  -1.390 116.880  0.00  0.00      P0   O
ATOM    968  N   ILE P 133      63.260  -3.260 115.570  0.00  0.00      P0   N
ATOM    969  CA  ILE P 133      63.010  -4.100 116.710  0.00  0.00      P0   C
ATOM    970  CB  ILE P 133      62.560  -5.550 116.270  0.00  0.00      P0   C
ATOM    971  CG2 ILE P 133      62.540  -6.620 117.390  0.00  0.00      P0   C
ATOM    972  CG1 ILE P 133      61.130  -5.370 115.630  0.00  0.00      P0   C
ATOM    973  CD  ILE P 133      60.030  -5.090 116.600  0.00  0.00      P0   C
ATOM    974  C   ILE P 133      64.070  -4.230 117.700  0.00  0.00      P0   C
ATOM    975  O   ILE P 133      63.880  -4.150 118.900  0.00  0.00      P0   O
ATOM    976  N   LEU P 134      65.350  -4.360 117.220  0.00  0.00      P0   N
ATOM    977  CA  LEU P 134      66.580  -4.410 117.940  0.00  0.00      P0   C
ATOM    978  CB  LEU P 134      67.730  -4.470 116.980  0.00  0.00      P0   C
ATOM    979  CG  LEU P 134      69.110  -4.490 117.650  0.00  0.00      P0   C
ATOM    980  CD1 LEU P 134      69.390  -5.540 118.720  0.00  0.00      P0   C
ATOM    981  CD2 LEU P 134      70.100  -4.580 116.530  0.00  0.00      P0   C
ATOM    982  C   LEU P 134      66.740  -3.190 118.910  0.00  0.00      P0   C
ATOM    983  O   LEU P 134      66.960  -3.460 120.050  0.00  0.00      P0   O
ATOM    984  N   SER P 135      66.410  -1.930 118.430  0.00  0.00      P0   N
ATOM    985  CA  SER P 135      66.450  -0.770 119.240  0.00  0.00      P0   C
ATOM    986  CB  SER P 135      66.380   0.490 118.420  0.00  0.00      P0   C
ATOM    987  OG  SER P 135      67.620   0.680 117.780  0.00  0.00      P0   O
ATOM    988  C   SER P 135      65.250  -0.660 120.140  0.00  0.00      P0   C
ATOM    989  O   SER P 135      65.450  -0.200 121.270  0.00  0.00      P0   O
ATOM    990  N   PHE P 136      64.090  -1.140 119.760  0.00  0.00      P0   N
ATOM    991  CA  PHE P 136      62.990  -1.240 120.740  0.00  0.00      P0   C
ATOM    992  CB  PHE P 136      61.720  -1.650 119.960  0.00  0.00      P0   C
ATOM    993  CG  PHE P 136      60.310  -1.410 120.510  0.00  0.00      P0   C
ATOM    994  CD1 PHE P 136      60.130  -1.070 121.900  0.00  0.00      P0   C
ATOM    995  CE1 PHE P 136      58.820  -0.850 122.360  0.00  0.00      P0   C
ATOM    996  CZ  PHE P 136      57.730  -0.830 121.510  0.00  0.00      P0   C
ATOM    997  CD2 PHE P 136      59.160  -1.550 119.650  0.00  0.00      P0   C
ATOM    998  CE2 PHE P 136      57.890  -1.180 120.120  0.00  0.00      P0   C
ATOM    999  C   PHE P 136      63.380  -2.160 121.940  0.00  0.00      P0   C
ATOM   1000  O   PHE P 136      63.240  -1.740 123.060  0.00  0.00      P0   O
ATOM   1001  N   VAL P 137      64.010  -3.370 121.680  0.00  0.00      P0   N
ATOM   1002  CA  VAL P 137      64.500  -4.320 122.650  0.00  0.00      P0   C
ATOM   1003  CB  VAL P 137      65.010  -5.630 121.920  0.00  0.00      P0   C
ATOM   1004  CG1 VAL P 137      65.800  -6.580 122.840  0.00  0.00      P0   C
ATOM   1005  CG2 VAL P 137      63.870  -6.470 121.440  0.00  0.00      P0   C
ATOM   1006  C   VAL P 137      65.650  -3.640 123.440  0.00  0.00      P0   C
ATOM   1007  O   VAL P 137      65.510  -3.690 124.640  0.00  0.00      P0   O
ATOM   1008  N   VAL P 138      66.750  -3.130 122.820  0.00  0.00      P0   N
ATOM   1009  CA  VAL P 138      67.770  -2.350 123.570  0.00  0.00      P0   C
ATOM   1010  CB  VAL P 138      69.000  -1.830 122.760  0.00  0.00      P0   C
ATOM   1011  CG1 VAL P 138      70.010  -0.910 123.580  0.00  0.00      P0   C
ATOM   1012  CG2 VAL P 138      69.670  -3.110 122.160  0.00  0.00      P0   C
ATOM   1013  C   VAL P 138      67.270  -1.200 124.450  0.00  0.00      P0   C
ATOM   1014  O   VAL P 138      67.670  -0.910 125.580  0.00  0.00      P0   O
ATOM   1015  N   GLY P 139      66.250  -0.490 123.980  0.00  0.00      P0   N
ATOM   1016  CA  GLY P 139      65.760   0.730 124.680  0.00  0.00      P0   C
ATOM   1017  C   GLY P 139      64.650   0.490 125.680  0.00  0.00      P0   C
ATOM   1018  O   GLY P 139      64.380   1.400 126.460  0.00  0.00      P0   O
ATOM   1019  N   LEU P 140      63.950  -0.710 125.600  0.00  0.00      P0   N
ATOM   1020  CA  LEU P 140      62.950  -1.090 126.580  0.00  0.00      P0   C
ATOM   1021  CB  LEU P 140      61.860  -1.870 125.900  0.00  0.00      P0   C
ATOM   1022  CG  LEU P 140      60.520  -1.920 126.800  0.00  0.00      P0   C
ATOM   1023  CD1 LEU P 140      60.060  -0.550 127.100  0.00  0.00      P0   C
ATOM   1024  CD2 LEU P 140      59.470  -2.820 126.040  0.00  0.00      P0   C
ATOM   1025  C   LEU P 140      63.540  -1.820 127.740  0.00  0.00      P0   C
ATOM   1026  O   LEU P 140      63.030  -1.790 128.890  0.00  0.00      P0   O
ATOM   1027  N   THR P 141      64.810  -2.360 127.460  0.00  0.00      P0   N
ATOM   1028  CA  THR P 141      65.780  -2.940 128.390  0.00  0.00      P0   C
ATOM   1029  CB  THR P 141      67.170  -3.180 127.850  0.00  0.00      P0   C
ATOM   1030  OG1 THR P 141      67.150  -4.330 126.980  0.00  0.00      P0   O
ATOM   1031  CG2 THR P 141      68.280  -3.560 128.890  0.00  0.00      P0   C
ATOM   1032  C   THR P 141      65.760  -2.370 129.840  0.00  0.00      P0   C
ATOM   1033  O   THR P 141      65.720  -3.130 130.820  0.00  0.00      P0   O
ATOM   1034  N   PRO P 142      65.640  -1.100 130.150  0.00  0.00      P0   N
ATOM   1035  CD  PRO P 142      66.040  -0.010 129.220  0.00  0.00      P0   C
ATOM   1036  CA  PRO P 142      65.710  -0.590 131.530  0.00  0.00      P0   C
ATOM   1037  CB  PRO P 142      65.790   0.920 131.300  0.00  0.00      P0   C
ATOM   1038  CG  PRO P 142      66.670   1.080 130.080  0.00  0.00      P0   C
ATOM   1039  C   PRO P 142      64.380  -0.870 132.320  0.00  0.00      P0   C
ATOM   1040  O   PRO P 142      64.400  -0.750 133.500  0.00  0.00      P0   O
ATOM   1041  N   MET P 143      63.290  -1.350 131.670  0.00  0.00      P0   N
ATOM   1042  CA  MET P 143      62.050  -1.800 132.280  0.00  0.00      P0   C
ATOM   1043  CB  MET P 143      60.840  -1.580 131.370  0.00  0.00      P0   C
ATOM   1044  CG  MET P 143      60.660  -0.070 130.990  0.00  0.00      P0   C
ATOM   1045  SD  MET P 143      60.750   1.000 132.320  0.00  0.00      P0   S
ATOM   1046  CE  MET P 143      59.390   2.190 131.950  0.00  0.00      P0   C
ATOM   1047  C   MET P 143      62.100  -3.310 132.550  0.00  0.00      P0   C
ATOM   1048  O   MET P 143      61.120  -3.890 132.860  0.00  0.00      P0   O
ATOM   1049  N   PHE P 144      63.250  -4.000 132.320  0.00  0.00      P0   N
ATOM   1050  CA  PHE P 144      63.330  -5.460 132.490  0.00  0.00      P0   C
ATOM   1051  CB  PHE P 144      63.950  -6.280 131.290  0.00  0.00      P0   C
ATOM   1052  CG  PHE P 144      63.100  -6.230 130.020  0.00  0.00      P0   C
ATOM   1053  CD1 PHE P 144      63.870  -6.360 128.850  0.00  0.00      P0   C
ATOM   1054  CE1 PHE P 144      63.320  -6.150 127.570  0.00  0.00      P0   C
ATOM   1055  CZ  PHE P 144      62.030  -5.540 127.450  0.00  0.00      P0   C
ATOM   1056  CD2 PHE P 144      61.800  -5.730 129.950  0.00  0.00      P0   C
ATOM   1057  CE2 PHE P 144      61.270  -5.330 128.640  0.00  0.00      P0   C
ATOM   1058  C   PHE P 144      64.140  -5.890 133.710  0.00  0.00      P0   C
ATOM   1059  O   PHE P 144      64.420  -7.050 133.950  0.00  0.00      P0   O
ATOM   1060  N   GLY P 145      64.590  -4.990 134.600  0.00  0.00      P0   N
ATOM   1061  CA  GLY P 145      65.470  -5.250 135.730  0.00  0.00      P0   C
ATOM   1062  C   GLY P 145      66.920  -5.420 135.400  0.00  0.00      P0   C
ATOM   1063  O   GLY P 145      67.690  -6.020 136.140  0.00  0.00      P0   O
ATOM   1064  N   TRP P 146      67.370  -4.980 134.180  0.00  0.00      P0   N
ATOM   1065  CA  TRP P 146      68.720  -5.160 133.550  0.00  0.00      P0   C
ATOM   1066  CB  TRP P 146      68.660  -4.950 132.030  0.00  0.00      P0   C
ATOM   1067  CG  TRP P 146      69.960  -5.080 131.220  0.00  0.00      P0   C
ATOM   1068  CD1 TRP P 146      70.640  -4.060 130.720  0.00  0.00      P0   C
ATOM   1069  NE1 TRP P 146      71.750  -4.500 130.120  0.00  0.00      P0   N
ATOM   1070  CE2 TRP P 146      71.680  -5.830 130.030  0.00  0.00      P0   C
ATOM   1071  CD2 TRP P 146      70.600  -6.260 130.840  0.00  0.00      P0   C
ATOM   1072  CE3 TRP P 146      70.310  -7.640 130.960  0.00  0.00      P0   C
ATOM   1073  CZ3 TRP P 146      71.070  -8.600 130.260  0.00  0.00      P0   C
ATOM   1074  CZ2 TRP P 146      72.450  -6.770 129.350  0.00  0.00      P0   C
ATOM   1075  CH2 TRP P 146      72.130  -8.200 129.450  0.00  0.00      P0   C
ATOM   1076  C   TRP P 146      69.870  -4.440 134.270  0.00  0.00      P0   C
ATOM   1077  O   TRP P 146      70.940  -4.960 134.370  0.00  0.00      P0   O
ATOM   1078  N   ASN P 147      69.590  -3.180 134.720  0.00  0.00      P0   N
ATOM   1079  CA  ASN P 147      70.540  -2.480 135.480  0.00  0.00      P0   C
ATOM   1080  CB  ASN P 147      71.380  -1.600 134.540  0.00  0.00      P0   C
ATOM   1081  CG  ASN P 147      72.560  -2.300 133.920  0.00  0.00      P0   C
ATOM   1082  OD1 ASN P 147      72.660  -2.560 132.720  0.00  0.00      P0   O
ATOM   1083  ND2 ASN P 147      73.470  -2.650 134.820  0.00  0.00      P0   N
ATOM   1084  C   ASN P 147      69.770  -1.570 136.470  0.00  0.00      P0   C
ATOM   1085  O   ASN P 147      69.630  -0.370 136.220  0.00  0.00      P0   O
ATOM   1086  N   ASN P 148      69.250  -2.090 137.590  0.00  0.00      P0   N
ATOM   1087  CA  ASN P 148      68.750  -1.270 138.740  0.00  0.00      P0   C
ATOM   1088  CB  ASN P 148      68.020  -2.190 139.760  0.00  0.00      P0   C
ATOM   1089  CG  ASN P 148      66.910  -2.940 139.060  0.00  0.00      P0   C
ATOM   1090  OD1 ASN P 148      66.950  -4.160 139.140  0.00  0.00      P0   O
ATOM   1091  ND2 ASN P 148      65.940  -2.270 138.300  0.00  0.00      P0   N
ATOM   1092  C   ASN P 148      69.820  -0.410 139.340  0.00  0.00      P0   C
ATOM   1093  O   ASN P 148      70.890  -0.960 139.590  0.00  0.00      P0   O
ATOM   1094  N   LEU P 149      69.570   0.840 139.600  0.00  0.00      P0   N
ATOM   1095  CA  LEU P 149      70.230   1.720 140.470  0.00  0.00      P0   C
ATOM   1096  CB  LEU P 149      70.410   3.170 139.790  0.00  0.00      P0   C
ATOM   1097  CG  LEU P 149      69.170   3.970 139.530  0.00  0.00      P0   C
ATOM   1098  CD1 LEU P 149      68.960   5.190 140.410  0.00  0.00      P0   C
ATOM   1099  CD2 LEU P 149      69.120   4.450 138.100  0.00  0.00      P0   C
ATOM   1100  C   LEU P 149      69.510   1.760 141.840  0.00  0.00      P0   C
ATOM   1101  O   LEU P 149      68.390   2.160 141.940  0.00  0.00      P0   O
ATOM   1102  N   SER P 150      70.170   1.430 142.950  0.00  0.00      P0   N
ATOM   1103  CA  SER P 150      69.510   1.220 144.280  0.00  0.00      P0   C
ATOM   1104  CB  SER P 150      70.100   0.130 145.180  0.00  0.00      P0   C
ATOM   1105  OG  SER P 150      71.510   0.160 145.340  0.00  0.00      P0   O
ATOM   1106  C   SER P 150      69.440   2.520 145.090  0.00  0.00      P0   C
ATOM   1107  O   SER P 150      68.810   2.590 146.150  0.00  0.00      P0   O
ATOM   1108  N   ALA P 151      70.080   3.520 144.500  0.00  0.00      P0   N
ATOM   1109  CA  ALA P 151      70.480   4.760 145.190  0.00  0.00      P0   C
ATOM   1110  CB  ALA P 151      71.370   5.610 144.210  0.00  0.00      P0   C
ATOM   1111  C   ALA P 151      69.440   5.630 145.680  0.00  0.00      P0   C
ATOM   1112  O   ALA P 151      69.500   6.320 146.740  0.00  0.00      P0   O
ATOM   1113  N   VAL P 152      68.300   5.770 144.910  0.00  0.00      P0   N
ATOM   1114  CA  VAL P 152      67.160   6.650 145.060  0.00  0.00      P0   C
ATOM   1115  CB  VAL P 152      66.430   6.970 143.690  0.00  0.00      P0   C
ATOM   1116  CG1 VAL P 152      65.170   7.850 143.950  0.00  0.00      P0   C
ATOM   1117  CG2 VAL P 152      67.400   7.740 142.840  0.00  0.00      P0   C
ATOM   1118  C   VAL P 152      66.320   6.090 146.170  0.00  0.00      P0   C
ATOM   1119  O   VAL P 152      65.950   6.750 147.150  0.00  0.00      P0   O
ATOM   1120  N   GLU P 153      65.960   4.820 146.080  0.00  0.00      P0   N
ATOM   1121  CA  GLU P 153      65.200   4.080 147.040  0.00  0.00      P0   C
ATOM   1122  CB  GLU P 153      64.820   2.700 146.550  0.00  0.00      P0   C
ATOM   1123  CG  GLU P 153      63.740   2.690 145.370  0.00  0.00      P0   C
ATOM   1124  CD  GLU P 153      63.750   1.390 144.570  0.00  0.00      P0   C
ATOM   1125  OE1 GLU P 153      62.670   0.750 144.500  0.00  0.00      P0   O
ATOM   1126  OE2 GLU P 153      64.810   0.970 144.090  0.00  0.00      P0   O
ATOM   1127  C   GLU P 153      65.860   4.050 148.370  0.00  0.00      P0   C
ATOM   1128  O   GLU P 153      65.230   4.140 149.410  0.00  0.00      P0   O
ATOM   1129  N   ARG P 154      67.190   3.770 148.370  0.00  0.00      P0   N
ATOM   1130  CA  ARG P 154      67.960   3.880 149.580  0.00  0.00      P0   C
ATOM   1131  CB  ARG P 154      69.360   3.300 149.330  0.00  0.00      P0   C
ATOM   1132  CG  ARG P 154      70.290   3.290 150.600  0.00  0.00      P0   C
ATOM   1133  CD  ARG P 154      71.620   2.620 150.300  0.00  0.00      P0   C
ATOM   1134  NE  ARG P 154      71.510   1.130 150.150  0.00  0.00      P0   N
ATOM   1135  CZ  ARG P 154      71.570   0.480 149.020  0.00  0.00      P0   C
ATOM   1136  NH1 ARG P 154      72.360   0.790 148.040  0.00  0.00      P0   N
ATOM   1137  NH2 ARG P 154      71.010  -0.700 148.960  0.00  0.00      P0   N
ATOM   1138  C   ARG P 154      68.000   5.220 150.300  0.00  0.00      P0   C
ATOM   1139  O   ARG P 154      67.870   5.370 151.500  0.00  0.00      P0   O
ATOM   1140  N   ALA P 155      68.080   6.300 149.500  0.00  0.00      P0   N
ATOM   1141  CA  ALA P 155      67.900   7.700 149.980  0.00  0.00      P0   C
ATOM   1142  CB  ALA P 155      68.210   8.670 148.800  0.00  0.00      P0   C
ATOM   1143  C   ALA P 155      66.580   8.040 150.670  0.00  0.00      P0   C
ATOM   1144  O   ALA P 155      66.640   8.790 151.700  0.00  0.00      P0   O
ATOM   1145  N   TRP P 156      65.490   7.490 150.110  0.00  0.00      P0   N
ATOM   1146  CA  TRP P 156      64.150   7.670 150.510  0.00  0.00      P0   C
ATOM   1147  CB  TRP P 156      63.160   7.360 149.390  0.00  0.00      P0   C
ATOM   1148  CG  TRP P 156      61.780   7.780 149.550  0.00  0.00      P0   C
ATOM   1149  CD1 TRP P 156      60.800   6.850 149.710  0.00  0.00      P0   C
ATOM   1150  NE1 TRP P 156      59.570   7.540 149.660  0.00  0.00      P0   N
ATOM   1151  CE2 TRP P 156      59.800   8.850 149.420  0.00  0.00      P0   C
ATOM   1152  CD2 TRP P 156      61.190   9.090 149.380  0.00  0.00      P0   C
ATOM   1153  CE3 TRP P 156      61.750  10.370 149.110  0.00  0.00      P0   C
ATOM   1154  CZ3 TRP P 156      60.830  11.400 148.910  0.00  0.00      P0   C
ATOM   1155  CZ2 TRP P 156      58.920   9.920 149.260  0.00  0.00      P0   C
ATOM   1156  CH2 TRP P 156      59.460  11.160 149.020  0.00  0.00      P0   C
ATOM   1157  C   TRP P 156      63.870   6.730 151.700  0.00  0.00      P0   C
ATOM   1158  O   TRP P 156      63.220   7.100 152.620  0.00  0.00      P0   O
ATOM   1159  N   ALA P 157      64.380   5.500 151.680  0.00  0.00      P0   N
ATOM   1160  CA  ALA P 157      64.230   4.580 152.730  0.00  0.00      P0   C
ATOM   1161  CB  ALA P 157      64.490   3.050 152.360  0.00  0.00      P0   C
ATOM   1162  C   ALA P 157      64.960   4.920 154.010  0.00  0.00      P0   C
ATOM   1163  O   ALA P 157      64.420   4.700 155.060  0.00  0.00      P0   O
ATOM   1164  N   ALA P 158      66.170   5.540 153.910  0.00  0.00      P0   N
ATOM   1165  CA  ALA P 158      66.970   6.180 154.970  0.00  0.00      P0   C
ATOM   1166  CB  ALA P 158      68.250   6.760 154.340  0.00  0.00      P0   C
ATOM   1167  C   ALA P 158      66.260   7.150 155.930  0.00  0.00      P0   C
ATOM   1168  O   ALA P 158      66.400   7.060 157.150  0.00  0.00      P0   O
ATOM   1169  N   ASN P 159      65.340   7.960 155.350  0.00  0.00      P0   N
ATOM   1170  CA  ASN P 159      64.600   8.880 156.240  0.00  0.00      P0   C
ATOM   1171  CB  ASN P 159      64.580  10.270 155.450  0.00  0.00      P0   C
ATOM   1172  CG  ASN P 159      65.990  10.880 155.210  0.00  0.00      P0   C
ATOM   1173  OD1 ASN P 159      66.940  10.670 156.020  0.00  0.00      P0   O
ATOM   1174  ND2 ASN P 159      66.160  11.630 154.090  0.00  0.00      P0   N
ATOM   1175  C   ASN P 159      63.190   8.310 156.440  0.00  0.00      P0   C
ATOM   1176  O   ASN P 159      62.340   8.870 157.130  0.00  0.00      P0   O
ATOM   1177  N   GLY P 160      62.870   7.200 155.840  0.00  0.00      P0   N
ATOM   1178  CA  GLY P 160      61.670   6.450 156.220  0.00  0.00      P0   C
ATOM   1179  C   GLY P 160      60.420   7.030 155.520  0.00  0.00      P0   C
ATOM   1180  O   GLY P 160      59.330   6.990 156.040  0.00  0.00      P0   O
ATOM   1181  N   SER P 161      60.590   7.640 154.370  0.00  0.00      P0   N
ATOM   1182  CA  SER P 161      59.590   8.460 153.760  0.00  0.00      P0   C
ATOM   1183  CB  SER P 161      60.220   9.310 152.710  0.00  0.00      P0   C
ATOM   1184  OG  SER P 161      61.220  10.210 153.210  0.00  0.00      P0   O
ATOM   1185  C   SER P 161      58.440   7.610 153.200  0.00  0.00      P0   C
ATOM   1186  O   SER P 161      58.610   6.400 152.970  0.00  0.00      P0   O
ATOM   1187  N   MET P 162      57.230   8.230 153.060  0.00  0.00      P0   N
ATOM   1188  CA  MET P 162      55.970   7.580 152.640  0.00  0.00      P0   C
ATOM   1189  CB  MET P 162      54.640   8.150 153.250  0.00  0.00      P0   C
ATOM   1190  CG  MET P 162      54.660   8.350 154.800  0.00  0.00      P0   C
ATOM   1191  SD  MET P 162      55.330   6.990 155.800  0.00  0.00      P0   S
ATOM   1192  CE  MET P 162      54.100   5.750 155.170  0.00  0.00      P0   C
ATOM   1193  C   MET P 162      55.840   7.170 151.130  0.00  0.00      P0   C
ATOM   1194  O   MET P 162      56.370   7.850 150.310  0.00  0.00      P0   O
ATOM   1195  N   GLY P 163      55.100   6.150 150.710  0.00  0.00      P0   N
ATOM   1196  CA  GLY P 163      55.030   5.680 149.300  0.00  0.00      P0   C
ATOM   1197  C   GLY P 163      56.410   5.640 148.540  0.00  0.00      P0   C
ATOM   1198  O   GLY P 163      57.490   5.330 149.120  0.00  0.00      P0   O
ATOM   1199  N   GLU P 164      56.390   5.880 147.190  0.00  0.00      P0   N
ATOM   1200  CA  GLU P 164      57.480   5.720 146.300  0.00  0.00      P0   C
ATOM   1201  CB  GLU P 164      57.020   5.390 144.880  0.00  0.00      P0   C
ATOM   1202  CG  GLU P 164      56.390   4.030 144.940  0.00  0.00      P0   C
ATOM   1203  CD  GLU P 164      56.020   3.420 143.610  0.00  0.00      P0   C
ATOM   1204  OE1 GLU P 164      54.870   3.610 143.150  0.00  0.00      P0   O
ATOM   1205  OE2 GLU P 164      56.890   2.750 143.040  0.00  0.00      P0   O
ATOM   1206  C   GLU P 164      58.280   7.060 146.220  0.00  0.00      P0   C
ATOM   1207  O   GLU P 164      57.640   8.100 146.360  0.00  0.00      P0   O
ATOM   1208  N   PRO P 165      59.590   7.100 146.020  0.00  0.00      P0   N
ATOM   1209  CD  PRO P 165      60.440   5.940 145.980  0.00  0.00      P0   C
ATOM   1210  CA  PRO P 165      60.370   8.320 145.800  0.00  0.00      P0   C
ATOM   1211  CB  PRO P 165      61.720   7.830 145.280  0.00  0.00      P0   C
ATOM   1212  CG  PRO P 165      61.880   6.420 145.920  0.00  0.00      P0   C
ATOM   1213  C   PRO P 165      59.910   9.400 144.890  0.00  0.00      P0   C
ATOM   1214  O   PRO P 165      59.650   9.100 143.750  0.00  0.00      P0   O
ATOM   1215  N   VAL P 166      60.070  10.700 145.320  0.00  0.00      P0   N
ATOM   1216  CA  VAL P 166      59.690  11.750 144.430  0.00  0.00      P0   C
ATOM   1217  CB  VAL P 166      58.540  12.620 145.010  0.00  0.00      P0   C
ATOM   1218  CG1 VAL P 166      58.180  13.750 144.030  0.00  0.00      P0   C
ATOM   1219  CG2 VAL P 166      57.340  11.720 145.150  0.00  0.00      P0   C
ATOM   1220  C   VAL P 166      60.930  12.590 144.280  0.00  0.00      P0   C
ATOM   1221  O   VAL P 166      61.450  13.110 145.260  0.00  0.00      P0   O
ATOM   1222  N   ILE P 167      61.490  12.600 143.000  0.00  0.00      P0   N
ATOM   1223  CA  ILE P 167      62.850  13.150 142.680  0.00  0.00      P0   C
ATOM   1224  CB  ILE P 167      63.910  12.060 142.640  0.00  0.00      P0   C
ATOM   1225  CG2 ILE P 167      63.490  11.020 141.590  0.00  0.00      P0   C
ATOM   1226  CG1 ILE P 167      65.410  12.500 142.370  0.00  0.00      P0   C
ATOM   1227  CD  ILE P 167      66.280  11.360 142.820  0.00  0.00      P0   C
ATOM   1228  C   ILE P 167      62.810  13.910 141.390  0.00  0.00      P0   C
ATOM   1229  O   ILE P 167      61.830  13.890 140.640  0.00  0.00      P0   O
ATOM   1230  N   LYS P 168      63.800  14.790 141.130  0.00  0.00      P0   N
ATOM   1231  CA  LYS P 168      64.010  15.420 139.870  0.00  0.00      P0   C
ATOM   1232  CB  LYS P 168      64.980  16.650 139.940  0.00  0.00      P0   C
ATOM   1233  CG  LYS P 168      64.380  17.810 140.690  0.00  0.00      P0   C
ATOM   1234  CD  LYS P 168      65.330  18.890 141.130  0.00  0.00      P0   C
ATOM   1235  CE  LYS P 168      66.310  19.520 140.080  0.00  0.00      P0   C
ATOM   1236  NZ  LYS P 168      65.720  19.910 138.840  0.00  0.00      P0   N
ATOM   1237  C   LYS P 168      64.440  14.440 138.770  0.00  0.00      P0   C
ATOM   1238  O   LYS P 168      65.530  13.840 138.900  0.00  0.00      P0   O
ATOM   1239  N   CYS P 169      63.680  14.460 137.650  0.00  0.00      P0   N
ATOM   1240  CA  CYS P 169      64.090  13.640 136.530  0.00  0.00      P0   C
ATOM   1241  CB  CYS P 169      63.020  13.460 135.440  0.00  0.00      P0   C
ATOM   1242  SG  CYS P 169      61.410  12.840 135.740  0.00  0.00      P0   S
ATOM   1243  C   CYS P 169      65.380  14.100 135.820  0.00  0.00      P0   C
ATOM   1244  O   CYS P 169      65.320  14.750 134.790  0.00  0.00      P0   O
ATOM   1245  N   GLU P 170      66.570  13.790 136.320  0.00  0.00      P0   N
ATOM   1246  CA  GLU P 170      67.880  14.060 135.700  0.00  0.00      P0   C
ATOM   1247  CB  GLU P 170      68.680  15.140 136.480  0.00  0.00      P0   C
ATOM   1248  CG  GLU P 170      67.980  16.530 136.570  0.00  0.00      P0   C
ATOM   1249  CD  GLU P 170      68.540  17.600 137.490  0.00  0.00      P0   C
ATOM   1250  OE1 GLU P 170      68.460  18.790 137.070  0.00  0.00      P0   O
ATOM   1251  OE2 GLU P 170      68.920  17.190 138.620  0.00  0.00      P0   O
ATOM   1252  C   GLU P 170      68.750  12.800 135.600  0.00  0.00      P0   C
ATOM   1253  O   GLU P 170      68.780  12.010 136.550  0.00  0.00      P0   O
ATOM   1254  N   PHE P 171      69.370  12.520 134.440  0.00  0.00      P0   N
ATOM   1255  CA  PHE P 171      69.740  11.230 133.900  0.00  0.00      P0   C
ATOM   1256  CB  PHE P 171      70.520  11.370 132.510  0.00  0.00      P0   C
ATOM   1257  CG  PHE P 171      70.350  10.190 131.690  0.00  0.00      P0   C
ATOM   1258  CD1 PHE P 171      71.460   9.280 131.480  0.00  0.00      P0   C
ATOM   1259  CE1 PHE P 171      71.370   8.230 130.560  0.00  0.00      P0   C
ATOM   1260  CZ  PHE P 171      70.220   8.110 129.740  0.00  0.00      P0   C
ATOM   1261  CD2 PHE P 171      69.190  10.060 130.890  0.00  0.00      P0   C
ATOM   1262  CE2 PHE P 171      69.090   9.020 129.930  0.00  0.00      P0   C
ATOM   1263  C   PHE P 171      70.470  10.200 134.780  0.00  0.00      P0   C
ATOM   1264  O   PHE P 171      70.100   9.030 134.620  0.00  0.00      P0   O
ATOM   1265  N   GLU P 172      71.400  10.690 135.620  0.00  0.00      P0   N
ATOM   1266  CA  GLU P 172      72.120  10.030 136.700  0.00  0.00      P0   C
ATOM   1267  CB  GLU P 172      73.250  10.820 137.460  0.00  0.00      P0   C
ATOM   1268  CG  GLU P 172      74.180  11.520 136.420  0.00  0.00      P0   C
ATOM   1269  CD  GLU P 172      75.040  12.730 136.820  0.00  0.00      P0   C
ATOM   1270  OE1 GLU P 172      76.260  12.510 137.150  0.00  0.00      P0   O
ATOM   1271  OE2 GLU P 172      74.570  13.890 136.780  0.00  0.00      P0   O
ATOM   1272  C   GLU P 172      71.270   9.420 137.770  0.00  0.00      P0   C
ATOM   1273  O   GLU P 172      71.730   8.390 138.280  0.00  0.00      P0   O
ATOM   1274  N   LYS P 173      70.100   9.940 138.070  0.00  0.00      P0   N
ATOM   1275  CA  LYS P 173      69.130   9.600 139.080  0.00  0.00      P0   C
ATOM   1276  CB  LYS P 173      68.380  10.800 139.660  0.00  0.00      P0   C
ATOM   1277  CG  LYS P 173      69.140  11.910 140.330  0.00  0.00      P0   C
ATOM   1278  CD  LYS P 173      70.290  11.410 141.280  0.00  0.00      P0   C
ATOM   1279  CE  LYS P 173      70.660  12.500 142.270  0.00  0.00      P0   C
ATOM   1280  NZ  LYS P 173      71.210  13.610 141.580  0.00  0.00      P0   N
ATOM   1281  C   LYS P 173      68.090   8.630 138.520  0.00  0.00      P0   C
ATOM   1282  O   LYS P 173      67.180   8.290 139.260  0.00  0.00      P0   O
ATOM   1283  N   VAL P 174      68.140   8.300 137.220  0.00  0.00      P0   N
ATOM   1284  CA  VAL P 174      67.080   7.850 136.410  0.00  0.00      P0   C
ATOM   1285  CB  VAL P 174      66.660   8.800 135.320  0.00  0.00      P0   C
ATOM   1286  CG1 VAL P 174      65.430   8.220 134.560  0.00  0.00      P0   C
ATOM   1287  CG2 VAL P 174      66.140  10.080 135.860  0.00  0.00      P0   C
ATOM   1288  C   VAL P 174      67.610   6.620 135.760  0.00  0.00      P0   C
ATOM   1289  O   VAL P 174      67.000   5.560 135.730  0.00  0.00      P0   O
ATOM   1290  N   ILE P 175      68.750   6.710 135.060  0.00  0.00      P0   N
ATOM   1291  CA  ILE P 175      69.280   5.560 134.350  0.00  0.00      P0   C
ATOM   1292  CB  ILE P 175      69.490   5.910 132.890  0.00  0.00      P0   C
ATOM   1293  CG2 ILE P 175      70.210   4.830 131.950  0.00  0.00      P0   C
ATOM   1294  CG1 ILE P 175      68.020   6.240 132.390  0.00  0.00      P0   C
ATOM   1295  CD  ILE P 175      67.040   5.180 132.220  0.00  0.00      P0   C
ATOM   1296  C   ILE P 175      70.700   5.250 134.890  0.00  0.00      P0   C
ATOM   1297  O   ILE P 175      71.580   6.110 134.930  0.00  0.00      P0   O
ATOM   1298  N   SER P 176      70.990   3.970 135.050  0.00  0.00      P0   N
ATOM   1299  CA  SER P 176      72.310   3.360 135.250  0.00  0.00      P0   C
ATOM   1300  CB  SER P 176      72.100   1.860 135.460  0.00  0.00      P0   C
ATOM   1301  OG  SER P 176      73.330   1.060 135.640  0.00  0.00      P0   O
ATOM   1302  C   SER P 176      73.360   3.550 134.140  0.00  0.00      P0   C
ATOM   1303  O   SER P 176      73.110   3.150 133.050  0.00  0.00      P0   O
ATOM   1304  N   MET P 177      74.590   3.960 134.350  0.00  0.00      P0   N
ATOM   1305  CA  MET P 177      75.610   4.080 133.330  0.00  0.00      P0   C
ATOM   1306  CB  MET P 177      76.720   5.040 133.810  0.00  0.00      P0   C
ATOM   1307  CG  MET P 177      76.250   6.490 134.300  0.00  0.00      P0   C
ATOM   1308  SD  MET P 177      75.700   7.560 133.000  0.00  0.00      P0   S
ATOM   1309  CE  MET P 177      74.530   8.590 133.870  0.00  0.00      P0   C
ATOM   1310  C   MET P 177      76.240   2.770 132.900  0.00  0.00      P0   C
ATOM   1311  O   MET P 177      76.840   2.710 131.820  0.00  0.00      P0   O
ATOM   1312  N   GLU P 178      76.090   1.720 133.710  0.00  0.00      P0   N
ATOM   1313  CA  GLU P 178      76.430   0.340 133.490  0.00  0.00      P0   C
ATOM   1314  CB  GLU P 178      76.100  -0.480 134.750  0.00  0.00      P0   C
ATOM   1315  CG  GLU P 178      76.960   0.020 135.920  0.00  0.00      P0   C
ATOM   1316  CD  GLU P 178      76.860  -0.780 137.210  0.00  0.00      P0   C
ATOM   1317  OE1 GLU P 178      76.870  -2.000 137.130  0.00  0.00      P0   O
ATOM   1318  OE2 GLU P 178      76.820  -0.130 138.320  0.00  0.00      P0   O
ATOM   1319  C   GLU P 178      75.810  -0.180 132.230  0.00  0.00      P0   C
ATOM   1320  O   GLU P 178      76.480  -0.780 131.420  0.00  0.00      P0   O
ATOM   1321  N   TYR P 179      74.500   0.140 132.000  0.00  0.00      P0   N
ATOM   1322  CA  TYR P 179      73.820  -0.030 130.700  0.00  0.00      P0   C
ATOM   1323  CB  TYR P 179      72.360   0.360 131.090  0.00  0.00      P0   C
ATOM   1324  CG  TYR P 179      71.530   0.660 129.830  0.00  0.00      P0   C
ATOM   1325  CD1 TYR P 179      71.150  -0.490 129.050  0.00  0.00      P0   C
ATOM   1326  CE1 TYR P 179      70.290  -0.280 127.940  0.00  0.00      P0   C
ATOM   1327  CZ  TYR P 179      69.810   0.960 127.650  0.00  0.00      P0   C
ATOM   1328  OH  TYR P 179      69.100   1.160 126.570  0.00  0.00      P0   O
ATOM   1329  CD2 TYR P 179      70.940   1.910 129.580  0.00  0.00      P0   C
ATOM   1330  CE2 TYR P 179      70.030   2.030 128.490  0.00  0.00      P0   C
ATOM   1331  C   TYR P 179      74.330   0.890 129.550  0.00  0.00      P0   C
ATOM   1332  O   TYR P 179      74.340   0.560 128.360  0.00  0.00      P0   O
ATOM   1333  N   MET P 180      74.680   2.170 129.960  0.00  0.00      P0   N
ATOM   1334  CA  MET P 180      75.100   3.100 128.990  0.00  0.00      P0   C
ATOM   1335  CB  MET P 180      75.150   4.640 129.470  0.00  0.00      P0   C
ATOM   1336  CG  MET P 180      73.790   5.180 130.020  0.00  0.00      P0   C
ATOM   1337  SD  MET P 180      72.360   5.070 128.900  0.00  0.00      P0   S
ATOM   1338  CE  MET P 180      73.280   5.860 127.530  0.00  0.00      P0   C
ATOM   1339  C   MET P 180      76.420   2.760 128.370  0.00  0.00      P0   C
ATOM   1340  O   MET P 180      76.700   3.060 127.240  0.00  0.00      P0   O
ATOM   1341  N   VAL P 181      77.250   2.110 129.170  0.00  0.00      P0   N
ATOM   1342  CA  VAL P 181      78.590   1.870 128.860  0.00  0.00      P0   C
ATOM   1343  CB  VAL P 181      79.550   2.360 129.960  0.00  0.00      P0   C
ATOM   1344  CG1 VAL P 181      81.050   1.960 129.600  0.00  0.00      P0   C
ATOM   1345  CG2 VAL P 181      79.450   3.920 130.170  0.00  0.00      P0   C
ATOM   1346  C   VAL P 181      78.820   0.420 128.470  0.00  0.00      P0   C
ATOM   1347  O   VAL P 181      79.240   0.180 127.350  0.00  0.00      P0   O
ATOM   1348  N   TYR P 182      78.520  -0.550 129.370  0.00  0.00      P0   N
ATOM   1349  CA  TYR P 182      78.900  -1.950 129.230  0.00  0.00      P0   C
ATOM   1350  CB  TYR P 182      78.690  -2.710 130.520  0.00  0.00      P0   C
ATOM   1351  CG  TYR P 182      79.470  -2.200 131.750  0.00  0.00      P0   C
ATOM   1352  CD1 TYR P 182      80.750  -1.630 131.510  0.00  0.00      P0   C
ATOM   1353  CE1 TYR P 182      81.560  -1.350 132.590  0.00  0.00      P0   C
ATOM   1354  CZ  TYR P 182      81.100  -1.500 133.970  0.00  0.00      P0   C
ATOM   1355  OH  TYR P 182      81.950  -1.270 135.080  0.00  0.00      P0   O
ATOM   1356  CD2 TYR P 182      78.990  -2.330 133.060  0.00  0.00      P0   C
ATOM   1357  CE2 TYR P 182      79.790  -2.000 134.120  0.00  0.00      P0   C
ATOM   1358  C   TYR P 182      78.000  -2.630 128.200  0.00  0.00      P0   C
ATOM   1359  O   TYR P 182      78.310  -3.660 127.730  0.00  0.00      P0   O
ATOM   1360  N   PHE P 183      76.900  -2.080 127.810  0.00  0.00      P0   N
ATOM   1361  CA  PHE P 183      76.180  -2.700 126.730  0.00  0.00      P0   C
ATOM   1362  CB  PHE P 183      74.770  -3.030 127.390  0.00  0.00      P0   C
ATOM   1363  CG  PHE P 183      73.960  -3.990 126.630  0.00  0.00      P0   C
ATOM   1364  CD1 PHE P 183      74.580  -5.250 126.310  0.00  0.00      P0   C
ATOM   1365  CE1 PHE P 183      73.890  -6.240 125.620  0.00  0.00      P0   C
ATOM   1366  CZ  PHE P 183      72.490  -5.950 125.420  0.00  0.00      P0   C
ATOM   1367  CD2 PHE P 183      72.600  -3.850 126.500  0.00  0.00      P0   C
ATOM   1368  CE2 PHE P 183      71.820  -4.880 125.850  0.00  0.00      P0   C
ATOM   1369  C   PHE P 183      75.960  -1.700 125.610  0.00  0.00      P0   C
ATOM   1370  O   PHE P 183      76.360  -2.050 124.540  0.00  0.00      P0   O
ATOM   1371  N   ASN P 184      75.460  -0.450 125.790  0.00  0.00      P0   N
ATOM   1372  CA  ASN P 184      75.170   0.400 124.600  0.00  0.00      P0   C
ATOM   1373  CB  ASN P 184      74.280   1.540 125.080  0.00  0.00      P0   C
ATOM   1374  CG  ASN P 184      72.830   0.990 125.250  0.00  0.00      P0   C
ATOM   1375  OD1 ASN P 184      72.510  -0.180 125.030  0.00  0.00      P0   O
ATOM   1376  ND2 ASN P 184      71.910   1.890 125.620  0.00  0.00      P0   N
ATOM   1377  C   ASN P 184      76.370   0.990 123.860  0.00  0.00      P0   C
ATOM   1378  O   ASN P 184      76.390   1.170 122.630  0.00  0.00      P0   O
ATOM   1379  N   PHE P 185      77.410   1.350 124.660  0.00  0.00      P0   N
ATOM   1380  CA  PHE P 185      78.590   1.810 124.050  0.00  0.00      P0   C
ATOM   1381  CB  PHE P 185      79.160   2.900 124.990  0.00  0.00      P0   C
ATOM   1382  CG  PHE P 185      80.570   3.390 124.540  0.00  0.00      P0   C
ATOM   1383  CD1 PHE P 185      80.980   3.700 123.260  0.00  0.00      P0   C
ATOM   1384  CE1 PHE P 185      82.220   4.170 122.960  0.00  0.00      P0   C
ATOM   1385  CZ  PHE P 185      83.150   4.240 123.970  0.00  0.00      P0   C
ATOM   1386  CD2 PHE P 185      81.580   3.430 125.560  0.00  0.00      P0   C
ATOM   1387  CE2 PHE P 185      82.810   3.940 125.300  0.00  0.00      P0   C
ATOM   1388  C   PHE P 185      79.430   0.570 123.580  0.00  0.00      P0   C
ATOM   1389  O   PHE P 185      79.870   0.510 122.360  0.00  0.00      P0   O
ATOM   1390  N   PHE P 186      79.800  -0.340 124.480  0.00  0.00      P0   N
ATOM   1391  CA  PHE P 186      80.660  -1.490 124.310  0.00  0.00      P0   C
ATOM   1392  CB  PHE P 186      81.120  -2.100 125.650  0.00  0.00      P0   C
ATOM   1393  CG  PHE P 186      81.970  -1.290 126.510  0.00  0.00      P0   C
ATOM   1394  CD1 PHE P 186      82.530  -0.070 126.150  0.00  0.00      P0   C
ATOM   1395  CE1 PHE P 186      83.290   0.660 127.020  0.00  0.00      P0   C
ATOM   1396  CZ  PHE P 186      83.740   0.130 128.190  0.00  0.00      P0   C
ATOM   1397  CD2 PHE P 186      82.440  -1.890 127.670  0.00  0.00      P0   C
ATOM   1398  CE2 PHE P 186      83.200  -1.200 128.590  0.00  0.00      P0   C
ATOM   1399  C   PHE P 186      80.130  -2.570 123.440  0.00  0.00      P0   C
ATOM   1400  O   PHE P 186      80.860  -3.330 122.790  0.00  0.00      P0   O
ATOM   1401  N   VAL P 187      78.790  -2.720 123.250  0.00  0.00      P0   N
ATOM   1402  CA  VAL P 187      78.300  -3.630 122.240  0.00  0.00      P0   C
ATOM   1403  CB  VAL P 187      77.410  -4.650 122.950  0.00  0.00      P0   C
ATOM   1404  CG1 VAL P 187      76.750  -5.820 122.020  0.00  0.00      P0   C
ATOM   1405  CG2 VAL P 187      78.160  -5.460 124.070  0.00  0.00      P0   C
ATOM   1406  C   VAL P 187      77.540  -2.970 121.060  0.00  0.00      P0   C
ATOM   1407  O   VAL P 187      77.640  -3.410 119.910  0.00  0.00      P0   O
ATOM   1408  N   TRP P 188      76.830  -1.780 121.250  0.00  0.00      P0   N
ATOM   1409  CA  TRP P 188      75.940  -1.340 120.180  0.00  0.00      P0   C
ATOM   1410  CB  TRP P 188      74.520  -1.130 120.700  0.00  0.00      P0   C
ATOM   1411  CG  TRP P 188      73.990  -2.400 121.260  0.00  0.00      P0   C
ATOM   1412  CD1 TRP P 188      73.690  -2.740 122.600  0.00  0.00      P0   C
ATOM   1413  NE1 TRP P 188      73.260  -4.020 122.620  0.00  0.00      P0   N
ATOM   1414  CE2 TRP P 188      73.340  -4.590 121.420  0.00  0.00      P0   C
ATOM   1415  CD2 TRP P 188      73.750  -3.570 120.500  0.00  0.00      P0   C
ATOM   1416  CE3 TRP P 188      73.830  -3.950 119.100  0.00  0.00      P0   C
ATOM   1417  CZ3 TRP P 188      73.440  -5.250 118.660  0.00  0.00      P0   C
ATOM   1418  CZ2 TRP P 188      72.960  -5.870 120.970  0.00  0.00      P0   C
ATOM   1419  CH2 TRP P 188      72.890  -6.140 119.590  0.00  0.00      P0   C
ATOM   1420  C   TRP P 188      76.390  -0.060 119.520  0.00  0.00      P0   C
ATOM   1421  O   TRP P 188      75.640   0.650 118.810  0.00  0.00      P0   O
ATOM   1422  N   VAL P 189      77.750   0.370 119.690  0.00  0.00      P0   N
ATOM   1423  CA  VAL P 189      78.410   1.490 119.040  0.00  0.00      P0   C
ATOM   1424  CB  VAL P 189      78.450   2.720 119.970  0.00  0.00      P0   C
ATOM   1425  CG1 VAL P 189      79.530   3.760 119.740  0.00  0.00      P0   C
ATOM   1426  CG2 VAL P 189      77.000   3.280 120.100  0.00  0.00      P0   C
ATOM   1427  C   VAL P 189      79.780   1.040 118.530  0.00  0.00      P0   C
ATOM   1428  O   VAL P 189      80.080   1.150 117.350  0.00  0.00      P0   O
ATOM   1429  N   LEU P 190      80.710   0.600 119.500  0.00  0.00      P0   N
ATOM   1430  CA  LEU P 190      82.050   0.190 118.990  0.00  0.00      P0   C
ATOM   1431  CB  LEU P 190      83.110   0.150 120.100  0.00  0.00      P0   C
ATOM   1432  CG  LEU P 190      83.410   1.410 120.920  0.00  0.00      P0   C
ATOM   1433  CD1 LEU P 190      84.210   1.210 122.130  0.00  0.00      P0   C
ATOM   1434  CD2 LEU P 190      84.060   2.580 120.220  0.00  0.00      P0   C
ATOM   1435  C   LEU P 190      82.180  -1.040 118.060  0.00  0.00      P0   C
ATOM   1436  O   LEU P 190      82.820  -0.950 116.970  0.00  0.00      P0   O
ATOM   1437  N   PRO P 191      81.470  -2.090 118.240  0.00  0.00      P0   N
ATOM   1438  CD  PRO P 191      80.890  -2.530 119.550  0.00  0.00      P0   C
ATOM   1439  CA  PRO P 191      81.590  -3.180 117.220  0.00  0.00      P0   C
ATOM   1440  CB  PRO P 191      80.900  -4.350 117.960  0.00  0.00      P0   C
ATOM   1441  CG  PRO P 191      81.100  -4.030 119.390  0.00  0.00      P0   C
ATOM   1442  C   PRO P 191      80.880  -2.780 115.850  0.00  0.00      P0   C
ATOM   1443  O   PRO P 191      81.530  -3.090 114.860  0.00  0.00      P0   O
ATOM   1444  N   PRO P 192      79.710  -2.100 115.710  0.00  0.00      P0   N
ATOM   1445  CD  PRO P 192      78.660  -1.980 116.730  0.00  0.00      P0   C
ATOM   1446  CA  PRO P 192      79.340  -1.320 114.510  0.00  0.00      P0   C
ATOM   1447  CB  PRO P 192      77.940  -0.620 114.810  0.00  0.00      P0   C
ATOM   1448  CG  PRO P 192      77.400  -1.420 116.040  0.00  0.00      P0   C
ATOM   1449  C   PRO P 192      80.350  -0.380 113.890  0.00  0.00      P0   C
ATOM   1450  O   PRO P 192      80.500  -0.290 112.650  0.00  0.00      P0   O
ATOM   1451  N   LEU P 193      81.030   0.450 114.690  0.00  0.00      P0   N
ATOM   1452  CA  LEU P 193      82.050   1.380 114.250  0.00  0.00      P0   C
ATOM   1453  CB  LEU P 193      82.470   2.340 115.410  0.00  0.00      P0   C
ATOM   1454  CG  LEU P 193      83.590   3.400 115.070  0.00  0.00      P0   C
ATOM   1455  CD1 LEU P 193      82.980   4.250 113.990  0.00  0.00      P0   C
ATOM   1456  CD2 LEU P 193      83.840   4.240 116.310  0.00  0.00      P0   C
ATOM   1457  C   LEU P 193      83.370   0.630 113.820  0.00  0.00      P0   C
ATOM   1458  O   LEU P 193      84.000   0.890 112.800  0.00  0.00      P0   O
ATOM   1459  N   LEU P 194      83.620  -0.580 114.420  0.00  0.00      P0   N
ATOM   1460  CA  LEU P 194      84.570  -1.480 113.860  0.00  0.00      P0   C
ATOM   1461  CB  LEU P 194      84.830  -2.660 114.920  0.00  0.00      P0   C
ATOM   1462  CG  LEU P 194      85.900  -3.710 114.520  0.00  0.00      P0   C
ATOM   1463  CD1 LEU P 194      87.300  -3.100 114.260  0.00  0.00      P0   C
ATOM   1464  CD2 LEU P 194      85.960  -4.920 115.500  0.00  0.00      P0   C
ATOM   1465  C   LEU P 194      84.130  -2.040 112.430  0.00  0.00      P0   C
ATOM   1466  O   LEU P 194      84.990  -2.210 111.560  0.00  0.00      P0   O
ATOM   1467  N   LEU P 195      82.810  -2.420 112.240  0.00  0.00      P0   N
ATOM   1468  CA  LEU P 195      82.280  -2.780 110.960  0.00  0.00      P0   C
ATOM   1469  CB  LEU P 195      80.790  -3.230 110.900  0.00  0.00      P0   C
ATOM   1470  CG  LEU P 195      80.450  -4.700 111.330  0.00  0.00      P0   C
ATOM   1471  CD1 LEU P 195      79.030  -4.790 111.930  0.00  0.00      P0   C
ATOM   1472  CD2 LEU P 195      80.610  -5.660 110.200  0.00  0.00      P0   C
ATOM   1473  C   LEU P 195      82.570  -1.710 109.860  0.00  0.00      P0   C
ATOM   1474  O   LEU P 195      83.200  -1.960 108.870  0.00  0.00      P0   O
ATOM   1475  N   MET P 196      82.030  -0.470 110.090  0.00  0.00      P0   N
ATOM   1476  CA  MET P 196      82.000   0.660 109.190  0.00  0.00      P0   C
ATOM   1477  CB  MET P 196      81.040   1.730 109.720  0.00  0.00      P0   C
ATOM   1478  CG  MET P 196      79.510   1.310 109.490  0.00  0.00      P0   C
ATOM   1479  SD  MET P 196      78.210   2.500 109.930  0.00  0.00      P0   S
ATOM   1480  CE  MET P 196      78.500   2.680 111.660  0.00  0.00      P0   C
ATOM   1481  C   MET P 196      83.450   1.070 108.860  0.00  0.00      P0   C
ATOM   1482  O   MET P 196      83.730   1.490 107.720  0.00  0.00      P0   O
ATOM   1483  N   VAL P 197      84.400   0.950 109.770  0.00  0.00      P0   N
ATOM   1484  CA  VAL P 197      85.840   1.220 109.410  0.00  0.00      P0   C
ATOM   1485  CB  VAL P 197      86.910   1.190 110.540  0.00  0.00      P0   C
ATOM   1486  CG1 VAL P 197      88.340   1.130 109.990  0.00  0.00      P0   C
ATOM   1487  CG2 VAL P 197      86.800   2.440 111.470  0.00  0.00      P0   C
ATOM   1488  C   VAL P 197      86.360   0.320 108.270  0.00  0.00      P0   C
ATOM   1489  O   VAL P 197      86.990   0.730 107.310  0.00  0.00      P0   O
ATOM   1490  N   LEU P 198      86.130  -0.980 108.410  0.00  0.00      P0   N
ATOM   1491  CA  LEU P 198      86.640  -2.000 107.500  0.00  0.00      P0   C
ATOM   1492  CB  LEU P 198      86.740  -3.420 108.140  0.00  0.00      P0   C
ATOM   1493  CG  LEU P 198      87.480  -3.420 109.460  0.00  0.00      P0   C
ATOM   1494  CD1 LEU P 198      87.210  -4.800 110.140  0.00  0.00      P0   C
ATOM   1495  CD2 LEU P 198      89.010  -3.280 109.270  0.00  0.00      P0   C
ATOM   1496  C   LEU P 198      85.790  -2.090 106.220  0.00  0.00      P0   C
ATOM   1497  O   LEU P 198      86.250  -2.340 105.120  0.00  0.00      P0   O
ATOM   1498  N   ILE P 199      84.420  -1.710 106.360  0.00  0.00      P0   N
ATOM   1499  CA  ILE P 199      83.500  -1.590 105.180  0.00  0.00      P0   C
ATOM   1500  CB  ILE P 199      82.060  -1.370 105.600  0.00  0.00      P0   C
ATOM   1501  CG2 ILE P 199      81.140  -0.830 104.430  0.00  0.00      P0   C
ATOM   1502  CG1 ILE P 199      81.350  -2.670 106.150  0.00  0.00      P0   C
ATOM   1503  CD  ILE P 199      80.130  -2.430 107.020  0.00  0.00      P0   C
ATOM   1504  C   ILE P 199      83.970  -0.560 104.160  0.00  0.00      P0   C
ATOM   1505  O   ILE P 199      84.130  -0.800 102.940  0.00  0.00      P0   O
ATOM   1506  N   TYR P 200      84.150   0.630 104.670  0.00  0.00      P0   N
ATOM   1507  CA  TYR P 200      84.880   1.740 103.970  0.00  0.00      P0   C
ATOM   1508  CB  TYR P 200      84.780   3.040 104.760  0.00  0.00      P0   C
ATOM   1509  CG  TYR P 200      83.240   3.420 105.030  0.00  0.00      P0   C
ATOM   1510  CD1 TYR P 200      81.970   2.920 104.490  0.00  0.00      P0   C
ATOM   1511  CE1 TYR P 200      80.750   3.410 104.850  0.00  0.00      P0   C
ATOM   1512  CZ  TYR P 200      80.720   4.360 105.930  0.00  0.00      P0   C
ATOM   1513  OH  TYR P 200      79.510   4.750 106.480  0.00  0.00      P0   O
ATOM   1514  CD2 TYR P 200      83.140   4.560 105.820  0.00  0.00      P0   C
ATOM   1515  CE2 TYR P 200      81.910   4.930 106.370  0.00  0.00      P0   C
ATOM   1516  C   TYR P 200      86.340   1.480 103.580  0.00  0.00      P0   C
ATOM   1517  O   TYR P 200      86.750   1.670 102.470  0.00  0.00      P0   O
ATOM   1518  N   LEU P 201      87.140   0.840 104.480  0.00  0.00      P0   N
ATOM   1519  CA  LEU P 201      88.410   0.260 103.970  0.00  0.00      P0   C
ATOM   1520  CB  LEU P 201      89.180  -0.570 104.980  0.00  0.00      P0   C
ATOM   1521  CG  LEU P 201      90.720  -0.650 104.890  0.00  0.00      P0   C
ATOM   1522  CD1 LEU P 201      91.290   0.730 105.130  0.00  0.00      P0   C
ATOM   1523  CD2 LEU P 201      91.150  -1.740 105.820  0.00  0.00      P0   C
ATOM   1524  C   LEU P 201      88.250  -0.570 102.680  0.00  0.00      P0   C
ATOM   1525  O   LEU P 201      88.970  -0.320 101.670  0.00  0.00      P0   O
ATOM   1526  N   GLU P 202      87.300  -1.530 102.600  0.00  0.00      P0   N
ATOM   1527  CA  GLU P 202      87.040  -2.260 101.400  0.00  0.00      P0   C
ATOM   1528  CB  GLU P 202      86.180  -3.540 101.650  0.00  0.00      P0   C
ATOM   1529  CG  GLU P 202      87.050  -4.600 102.520  0.00  0.00      P0   C
ATOM   1530  CD  GLU P 202      87.060  -5.980 101.930  0.00  0.00      P0   C
ATOM   1531  OE1 GLU P 202      86.370  -6.920 102.410  0.00  0.00      P0   O
ATOM   1532  OE2 GLU P 202      87.670  -6.090 100.830  0.00  0.00      P0   O
ATOM   1533  C   GLU P 202      86.590  -1.460 100.220  0.00  0.00      P0   C
ATOM   1534  O   GLU P 202      87.190  -1.570  99.160  0.00  0.00      P0   O
ATOM   1535  N   VAL P 203      85.700  -0.460 100.360  0.00  0.00      P0   N
ATOM   1536  CA  VAL P 203      85.370   0.500  99.300  0.00  0.00      P0   C
ATOM   1537  CB  VAL P 203      84.160   1.420  99.760  0.00  0.00      P0   C
ATOM   1538  CG1 VAL P 203      84.040   2.540  98.710  0.00  0.00      P0   C
ATOM   1539  CG2 VAL P 203      82.910   0.620  99.790  0.00  0.00      P0   C
ATOM   1540  C   VAL P 203      86.610   1.330  98.790  0.00  0.00      P0   C
ATOM   1541  O   VAL P 203      86.690   1.560  97.600  0.00  0.00      P0   O
ATOM   1542  N   PHE P 204      87.550   1.700  99.640  0.00  0.00      P0   N
ATOM   1543  CA  PHE P 204      88.830   2.370  99.370  0.00  0.00      P0   C
ATOM   1544  CB  PHE P 204      89.420   2.950 100.670  0.00  0.00      P0   C
ATOM   1545  CG  PHE P 204      90.950   3.130 100.770  0.00  0.00      P0   C
ATOM   1546  CD1 PHE P 204      91.600   2.110 101.480  0.00  0.00      P0   C
ATOM   1547  CE1 PHE P 204      92.940   2.320 101.740  0.00  0.00      P0   C
ATOM   1548  CZ  PHE P 204      93.560   3.480 101.220  0.00  0.00      P0   C
ATOM   1549  CD2 PHE P 204      91.610   4.160 100.110  0.00  0.00      P0   C
ATOM   1550  CE2 PHE P 204      92.950   4.360 100.380  0.00  0.00      P0   C
ATOM   1551  C   PHE P 204      89.910   1.480  98.580  0.00  0.00      P0   C
ATOM   1552  O   PHE P 204      90.520   1.820  97.570  0.00  0.00      P0   O
ATOM   1553  N   TYR P 205      90.040   0.290  99.050  0.00  0.00      P0   N
ATOM   1554  CA  TYR P 205      90.840  -0.810  98.480  0.00  0.00      P0   C
ATOM   1555  CB  TYR P 205      90.810  -2.050  99.470  0.00  0.00      P0   C
ATOM   1556  CG  TYR P 205      91.700  -1.920 100.660  0.00  0.00      P0   C
ATOM   1557  CD1 TYR P 205      91.600  -2.980 101.590  0.00  0.00      P0   C
ATOM   1558  CE1 TYR P 205      92.560  -3.120 102.580  0.00  0.00      P0   C
ATOM   1559  CZ  TYR P 205      93.430  -2.050 102.870  0.00  0.00      P0   C
ATOM   1560  OH  TYR P 205      94.360  -2.240 103.940  0.00  0.00      P0   O
ATOM   1561  CD2 TYR P 205      92.640  -0.920 100.880  0.00  0.00      P0   C
ATOM   1562  CE2 TYR P 205      93.480  -0.980 101.940  0.00  0.00      P0   C
ATOM   1563  C   TYR P 205      90.360  -1.190  97.050  0.00  0.00      P0   C
ATOM   1564  O   TYR P 205      91.180  -1.330  96.150  0.00  0.00      P0   O
ATOM   1565  N   LEU P 206      89.030  -1.290  96.790  0.00  0.00      P0   N
ATOM   1566  CA  LEU P 206      88.430  -1.610  95.510  0.00  0.00      P0   C
ATOM   1567  CB  LEU P 206      86.900  -1.690  95.600  0.00  0.00      P0   C
ATOM   1568  CG  LEU P 206      86.220  -1.980  94.210  0.00  0.00      P0   C
ATOM   1569  CD1 LEU P 206      86.350  -3.480  93.820  0.00  0.00      P0   C
ATOM   1570  CD2 LEU P 206      84.730  -1.780  94.260  0.00  0.00      P0   C
ATOM   1571  C   LEU P 206      88.830  -0.470  94.560  0.00  0.00      P0   C
ATOM   1572  O   LEU P 206      89.290  -0.600  93.390  0.00  0.00      P0   O
ATOM   1573  N   ILE P 207      88.540   0.770  95.060  0.00  0.00      P0   N
ATOM   1574  CA  ILE P 207      88.790   1.980  94.350  0.00  0.00      P0   C
ATOM   1575  CB  ILE P 207      88.180   3.170  95.110  0.00  0.00      P0   C
ATOM   1576  CG2 ILE P 207      88.600   4.560  94.520  0.00  0.00      P0   C
ATOM   1577  CG1 ILE P 207      86.600   3.130  95.070  0.00  0.00      P0   C
ATOM   1578  CD  ILE P 207      85.920   4.130  96.000  0.00  0.00      P0   C
ATOM   1579  C   ILE P 207      90.310   2.300  93.970  0.00  0.00      P0   C
ATOM   1580  O   ILE P 207      90.550   2.770  92.890  0.00  0.00      P0   O
ATOM   1581  N   ARG P 208      91.280   1.860  94.820  0.00  0.00      P0   N
ATOM   1582  CA  ARG P 208      92.730   1.920  94.430  0.00  0.00      P0   C
ATOM   1583  CB  ARG P 208      93.720   1.560  95.510  0.00  0.00      P0   C
ATOM   1584  CG  ARG P 208      93.650   2.560  96.660  0.00  0.00      P0   C
ATOM   1585  CD  ARG P 208      94.800   2.320  97.730  0.00  0.00      P0   C
ATOM   1586  NE  ARG P 208      95.850   3.300  97.570  0.00  0.00      P0   N
ATOM   1587  CZ  ARG P 208      97.060   3.290  98.210  0.00  0.00      P0   C
ATOM   1588  NH1 ARG P 208      97.870   4.270  97.830  0.00  0.00      P0   N
ATOM   1589  NH2 ARG P 208      97.340   2.380  99.110  0.00  0.00      P0   N
ATOM   1590  C   ARG P 208      93.050   0.980  93.270  0.00  0.00      P0   C
ATOM   1591  O   ARG P 208      93.870   1.420  92.410  0.00  0.00      P0   O
ATOM   1592  N   LYS P 209      92.400  -0.160  93.090  0.00  0.00      P0   N
ATOM   1593  CA  LYS P 209      92.510  -1.090  91.980  0.00  0.00      P0   C
ATOM   1594  CB  LYS P 209      91.870  -2.490  92.190  0.00  0.00      P0   C
ATOM   1595  CG  LYS P 209      92.440  -3.440  93.300  0.00  0.00      P0   C
ATOM   1596  CD  LYS P 209      93.840  -3.900  93.050  0.00  0.00      P0   C
ATOM   1597  CE  LYS P 209      94.330  -4.820  94.170  0.00  0.00      P0   C
ATOM   1598  NZ  LYS P 209      95.630  -5.400  93.680  0.00  0.00      P0   N
ATOM   1599  C   LYS P 209      91.990  -0.450  90.690  0.00  0.00      P0   C
ATOM   1600  O   LYS P 209      92.860  -0.400  89.770  0.00  0.00      P0   O
ATOM   1601  N   GLN P 210      90.830   0.200  90.680  0.00  0.00      P0   N
ATOM   1602  CA  GLN P 210      90.190   0.840  89.470  0.00  0.00      P0   C
ATOM   1603  CB  GLN P 210      88.870   1.520  89.860  0.00  0.00      P0   C
ATOM   1604  CG  GLN P 210      87.770   0.720  90.610  0.00  0.00      P0   C
ATOM   1605  CD  GLN P 210      87.590  -0.740  90.130  0.00  0.00      P0   C
ATOM   1606  OE1 GLN P 210      86.990  -1.020  89.100  0.00  0.00      P0   O
ATOM   1607  NE2 GLN P 210      88.240  -1.680  90.780  0.00  0.00      P0   N
ATOM   1608  C   GLN P 210      91.110   1.830  88.830  0.00  0.00      P0   C
ATOM   1609  O   GLN P 210      91.320   2.000  87.630  0.00  0.00      P0   O
ATOM   1610  N   LEU P 211      91.680   2.700  89.750  0.00  0.00      P0   N
ATOM   1611  CA  LEU P 211      92.460   3.790  89.300  0.00  0.00      P0   C
ATOM   1612  CB  LEU P 211      92.780   4.670  90.580  0.00  0.00      P0   C
ATOM   1613  CG  LEU P 211      91.620   5.490  91.000  0.00  0.00      P0   C
ATOM   1614  CD1 LEU P 211      91.800   6.210  92.330  0.00  0.00      P0   C
ATOM   1615  CD2 LEU P 211      91.440   6.580  89.930  0.00  0.00      P0   C
ATOM   1616  C   LEU P 211      93.760   3.230  88.710  0.00  0.00      P0   C
ATOM   1617  O   LEU P 211      94.270   3.660  87.740  0.00  0.00      P0   O
ATOM   1618  N   ASN P 212      94.310   2.240  89.390  0.00  0.00      P0   N
ATOM   1619  CA  ASN P 212      95.490   1.630  88.920  0.00  0.00      P0   C
ATOM   1620  CB  ASN P 212      96.330   1.060  90.110  0.00  0.00      P0   C
ATOM   1621  CG  ASN P 212      96.880   2.280  90.890  0.00  0.00      P0   C
ATOM   1622  OD1 ASN P 212      98.080   2.590  90.770  0.00  0.00      P0   O
ATOM   1623  ND2 ASN P 212      96.170   2.840  91.870  0.00  0.00      P0   N
ATOM   1624  C   ASN P 212      95.250   0.480  87.900  0.00  0.00      P0   C
ATOM   1625  O   ASN P 212      96.130  -0.260  87.510  0.00  0.00      P0   O
ATOM   1626  N   LYS P 213      94.050   0.340  87.330  0.00  0.00      P0   N
ATOM   1627  CA  LYS P 213      93.530  -0.570  86.280  0.00  0.00      P0   C
ATOM   1628  CB  LYS P 213      94.340  -0.270  84.950  0.00  0.00      P0   C
ATOM   1629  CG  LYS P 213      94.010   1.110  84.430  0.00  0.00      P0   C
ATOM   1630  CD  LYS P 213      94.670   1.380  83.060  0.00  0.00      P0   C
ATOM   1631  CE  LYS P 213      94.140   2.570  82.180  0.00  0.00      P0   C
ATOM   1632  NZ  LYS P 213      94.880   2.620  80.890  0.00  0.00      P0   N
ATOM   1633  C   LYS P 213      93.370  -2.020  86.700  0.00  0.00      P0   C
ATOM   1634  O   LYS P 213      93.450  -2.830  85.740  0.00  0.00      P0   O
ATOM   1635  NT  LYS P 213      93.230  -2.460  87.940  0.00  0.00      P0   N
ATOM   1636  CAT LYS P 213      93.180  -3.910  88.310  0.00  0.00      P0   C
ATOM   1637  CAY LYS P 224     102.900   7.370  86.930  0.00  0.00      P1   C
ATOM   1638  CY  LYS P 224     101.780   7.110  87.890  0.00  0.00      P1   C
ATOM   1639  OY  LYS P 224     100.980   6.240  87.600  0.00  0.00      P1   O
ATOM   1640  N   LYS P 224     101.660   7.840  88.940  0.00  0.00      P1   N
ATOM   1641  CA  LYS P 224     100.770   7.590  90.050  0.00  0.00      P1   C
ATOM   1642  CB  LYS P 224     101.200   8.350  91.330  0.00  0.00      P1   C
ATOM   1643  CG  LYS P 224     102.440   7.810  91.990  0.00  0.00      P1   C
ATOM   1644  CD  LYS P 224     102.460   6.280  92.350  0.00  0.00      P1   C
ATOM   1645  CE  LYS P 224     103.050   5.340  91.250  0.00  0.00      P1   C
ATOM   1646  NZ  LYS P 224     102.670   3.960  91.550  0.00  0.00      P1   N
ATOM   1647  C   LYS P 224      99.300   8.040  89.770  0.00  0.00      P1   C
ATOM   1648  O   LYS P 224      99.080   8.840  88.900  0.00  0.00      P1   O
ATOM   1649  N   TYR P 225      98.320   7.660  90.630  0.00  0.00      P1   N
ATOM   1650  CA  TYR P 225      96.880   8.090  90.660  0.00  0.00      P1   C
ATOM   1651  CB  TYR P 225      95.860   7.000  90.320  0.00  0.00      P1   C
ATOM   1652  CG  TYR P 225      96.110   6.540  88.910  0.00  0.00      P1   C
ATOM   1653  CD1 TYR P 225      96.900   5.370  88.530  0.00  0.00      P1   C
ATOM   1654  CE1 TYR P 225      97.240   5.020  87.180  0.00  0.00      P1   C
ATOM   1655  CZ  TYR P 225      96.650   5.800  86.180  0.00  0.00      P1   C
ATOM   1656  OH  TYR P 225      96.800   5.420  84.780  0.00  0.00      P1   O
ATOM   1657  CD2 TYR P 225      95.650   7.280  87.840  0.00  0.00      P1   C
ATOM   1658  CE2 TYR P 225      95.990   6.960  86.500  0.00  0.00      P1   C
ATOM   1659  C   TYR P 225      96.520   8.590  92.010  0.00  0.00      P1   C
ATOM   1660  O   TYR P 225      95.440   8.820  92.430  0.00  0.00      P1   O
ATOM   1661  N   TYR P 226      97.620   8.960  92.710  0.00  0.00      P1   N
ATOM   1662  CA  TYR P 226      97.620   9.290  94.120  0.00  0.00      P1   C
ATOM   1663  CB  TYR P 226      99.070   9.570  94.530  0.00  0.00      P1   C
ATOM   1664  CG  TYR P 226      99.230   9.900  96.020  0.00  0.00      P1   C
ATOM   1665  CD1 TYR P 226      98.950   8.920  96.980  0.00  0.00      P1   C
ATOM   1666  CE1 TYR P 226      99.190   9.260  98.340  0.00  0.00      P1   C
ATOM   1667  CZ  TYR P 226      99.680  10.580  98.720  0.00  0.00      P1   C
ATOM   1668  OH  TYR P 226      99.990  10.810 100.120  0.00  0.00      P1   O
ATOM   1669  CD2 TYR P 226      99.720  11.160  96.440  0.00  0.00      P1   C
ATOM   1670  CE2 TYR P 226      99.900  11.490  97.750  0.00  0.00      P1   C
ATOM   1671  C   TYR P 226      96.600  10.340  94.630  0.00  0.00      P1   C
ATOM   1672  O   TYR P 226      95.910  10.260  95.630  0.00  0.00      P1   O
ATOM   1673  N   GLY P 227      96.350  11.420  93.850  0.00  0.00      P1   N
ATOM   1674  CA  GLY P 227      95.410  12.460  94.340  0.00  0.00      P1   C
ATOM   1675  C   GLY P 227      93.920  12.020  94.460  0.00  0.00      P1   C
ATOM   1676  O   GLY P 227      93.200  12.410  95.400  0.00  0.00      P1   O
ATOM   1677  N   LYS P 228      93.550  11.130  93.490  0.00  0.00      P1   N
ATOM   1678  CA  LYS P 228      92.240  10.630  93.500  0.00  0.00      P1   C
ATOM   1679  CB  LYS P 228      92.010   9.790  92.120  0.00  0.00      P1   C
ATOM   1680  CG  LYS P 228      91.970  10.640  90.860  0.00  0.00      P1   C
ATOM   1681  CD  LYS P 228      90.910  11.720  91.020  0.00  0.00      P1   C
ATOM   1682  CE  LYS P 228      90.250  12.250  89.710  0.00  0.00      P1   C
ATOM   1683  NZ  LYS P 228      89.170  13.210  90.030  0.00  0.00      P1   N
ATOM   1684  C   LYS P 228      91.980   9.660  94.580  0.00  0.00      P1   C
ATOM   1685  O   LYS P 228      91.070   9.770  95.350  0.00  0.00      P1   O
ATOM   1686  N   GLU P 229      93.030   8.800  94.840  0.00  0.00      P1   N
ATOM   1687  CA  GLU P 229      93.230   7.860  95.910  0.00  0.00      P1   C
ATOM   1688  CB  GLU P 229      94.530   7.080  95.870  0.00  0.00      P1   C
ATOM   1689  CG  GLU P 229      94.680   6.150  94.690  0.00  0.00      P1   C
ATOM   1690  CD  GLU P 229      96.080   5.480  94.790  0.00  0.00      P1   C
ATOM   1691  OE1 GLU P 229      96.500   4.910  93.720  0.00  0.00      P1   O
ATOM   1692  OE2 GLU P 229      96.740   5.510  95.820  0.00  0.00      P1   O
ATOM   1693  C   GLU P 229      93.040   8.480  97.240  0.00  0.00      P1   C
ATOM   1694  O   GLU P 229      92.350   8.060  98.130  0.00  0.00      P1   O
ATOM   1695  N   LEU P 230      93.800   9.520  97.520  0.00  0.00      P1   N
ATOM   1696  CA  LEU P 230      93.680  10.290  98.750  0.00  0.00      P1   C
ATOM   1697  CB  LEU P 230      94.870  11.310  98.750  0.00  0.00      P1   C
ATOM   1698  CG  LEU P 230      95.110  12.180  99.950  0.00  0.00      P1   C
ATOM   1699  CD1 LEU P 230      95.180  11.290 101.190  0.00  0.00      P1   C
ATOM   1700  CD2 LEU P 230      96.370  13.070  99.710  0.00  0.00      P1   C
ATOM   1701  C   LEU P 230      92.370  11.060  98.880  0.00  0.00      P1   C
ATOM   1702  O   LEU P 230      91.700  11.070  99.890  0.00  0.00      P1   O
ATOM   1703  N   LYS P 231      91.790  11.690  97.820  0.00  0.00      P1   N
ATOM   1704  CA  LYS P 231      90.480  12.360  97.910  0.00  0.00      P1   C
ATOM   1705  CB  LYS P 231      90.190  13.160  96.640  0.00  0.00      P1   C
ATOM   1706  CG  LYS P 231      88.760  13.680  96.680  0.00  0.00      P1   C
ATOM   1707  CD  LYS P 231      88.600  14.630  95.460  0.00  0.00      P1   C
ATOM   1708  CE  LYS P 231      87.280  15.240  95.060  0.00  0.00      P1   C
ATOM   1709  NZ  LYS P 231      86.990  16.320  96.020  0.00  0.00      P1   N
ATOM   1710  C   LYS P 231      89.330  11.440  98.500  0.00  0.00      P1   C
ATOM   1711  O   LYS P 231      88.710  11.700  99.560  0.00  0.00      P1   O
ATOM   1712  N   ILE P 232      89.270  10.270  97.900  0.00  0.00      P1   N
ATOM   1713  CA  ILE P 232      88.330   9.260  98.430  0.00  0.00      P1   C
ATOM   1714  CB  ILE P 232      88.170   8.080  97.530  0.00  0.00      P1   C
ATOM   1715  CG2 ILE P 232      89.370   7.110  97.510  0.00  0.00      P1   C
ATOM   1716  CG1 ILE P 232      86.810   7.320  97.710  0.00  0.00      P1   C
ATOM   1717  CD  ILE P 232      85.670   8.090  97.060  0.00  0.00      P1   C
ATOM   1718  C   ILE P 232      88.530   8.800  99.940  0.00  0.00      P1   C
ATOM   1719  O   ILE P 232      87.600   8.630 100.750  0.00  0.00      P1   O
ATOM   1720  N   ALA P 233      89.810   8.480 100.420  0.00  0.00      P1   N
ATOM   1721  CA  ALA P 233      90.110   8.100 101.830  0.00  0.00      P1   C
ATOM   1722  CB  ALA P 233      91.610   7.800 101.960  0.00  0.00      P1   C
ATOM   1723  C   ALA P 233      89.900   9.180 102.760  0.00  0.00      P1   C
ATOM   1724  O   ALA P 233      89.400   8.960 103.870  0.00  0.00      P1   O
ATOM   1725  N   LYS P 234      90.240  10.410 102.280  0.00  0.00      P1   N
ATOM   1726  CA  LYS P 234      89.940  11.670 102.950  0.00  0.00      P1   C
ATOM   1727  CB  LYS P 234      90.740  12.930 102.380  0.00  0.00      P1   C
ATOM   1728  CG  LYS P 234      92.300  13.040 102.640  0.00  0.00      P1   C
ATOM   1729  CD  LYS P 234      92.570  13.160 104.130  0.00  0.00      P1   C
ATOM   1730  CE  LYS P 234      92.130  14.440 104.870  0.00  0.00      P1   C
ATOM   1731  NZ  LYS P 234      92.540  15.560 104.040  0.00  0.00      P1   N
ATOM   1732  C   LYS P 234      88.410  11.910 103.170  0.00  0.00      P1   C
ATOM   1733  O   LYS P 234      87.850  12.240 104.180  0.00  0.00      P1   O
ATOM   1734  N   SER P 235      87.610  11.680 102.080  0.00  0.00      P1   N
ATOM   1735  CA  SER P 235      86.070  11.640 102.210  0.00  0.00      P1   C
ATOM   1736  CB  SER P 235      85.360  11.400 100.860  0.00  0.00      P1   C
ATOM   1737  OG  SER P 235      85.670  12.570 100.050  0.00  0.00      P1   O
ATOM   1738  C   SER P 235      85.540  10.650 103.170  0.00  0.00      P1   C
ATOM   1739  O   SER P 235      84.690  10.980 104.010  0.00  0.00      P1   O
ATOM   1740  N   LEU P 236      86.060   9.400 103.110  0.00  0.00      P1   N
ATOM   1741  CA  LEU P 236      85.640   8.270 103.850  0.00  0.00      P1   C
ATOM   1742  CB  LEU P 236      86.110   6.970 103.240  0.00  0.00      P1   C
ATOM   1743  CG  LEU P 236      85.390   6.550 101.940  0.00  0.00      P1   C
ATOM   1744  CD1 LEU P 236      85.910   5.240 101.330  0.00  0.00      P1   C
ATOM   1745  CD2 LEU P 236      83.880   6.570 102.130  0.00  0.00      P1   C
ATOM   1746  C   LEU P 236      86.040   8.270 105.400  0.00  0.00      P1   C
ATOM   1747  O   LEU P 236      85.310   7.880 106.300  0.00  0.00      P1   O
ATOM   1748  N   ALA P 237      87.250   8.810 105.710  0.00  0.00      P1   N
ATOM   1749  CA  ALA P 237      87.690   9.270 107.050  0.00  0.00      P1   C
ATOM   1750  CB  ALA P 237      89.240   9.770 106.940  0.00  0.00      P1   C
ATOM   1751  C   ALA P 237      86.780  10.420 107.580  0.00  0.00      P1   C
ATOM   1752  O   ALA P 237      86.490  10.440 108.750  0.00  0.00      P1   O
ATOM   1753  N   LEU P 238      86.310  11.350 106.740  0.00  0.00      P1   N
ATOM   1754  CA  LEU P 238      85.450  12.440 107.140  0.00  0.00      P1   C
ATOM   1755  CB  LEU P 238      85.370  13.550 106.040  0.00  0.00      P1   C
ATOM   1756  CG  LEU P 238      84.500  14.800 106.310  0.00  0.00      P1   C
ATOM   1757  CD1 LEU P 238      84.930  15.600 107.520  0.00  0.00      P1   C
ATOM   1758  CD2 LEU P 238      84.430  15.650 105.040  0.00  0.00      P1   C
ATOM   1759  C   LEU P 238      84.030  11.950 107.530  0.00  0.00      P1   C
ATOM   1760  O   LEU P 238      83.560  12.360 108.540  0.00  0.00      P1   O
ATOM   1761  N   ILE P 239      83.410  11.060 106.730  0.00  0.00      P1   N
ATOM   1762  CA  ILE P 239      82.160  10.490 107.180  0.00  0.00      P1   C
ATOM   1763  CB  ILE P 239      81.370   9.900 106.020  0.00  0.00      P1   C
ATOM   1764  CG2 ILE P 239      80.990  11.000 105.030  0.00  0.00      P1   C
ATOM   1765  CG1 ILE P 239      82.090   8.690 105.380  0.00  0.00      P1   C
ATOM   1766  CD  ILE P 239      81.160   8.080 104.340  0.00  0.00      P1   C
ATOM   1767  C   ILE P 239      82.220   9.610 108.470  0.00  0.00      P1   C
ATOM   1768  O   ILE P 239      81.300   9.670 109.300  0.00  0.00      P1   O
ATOM   1769  N   LEU P 240      83.350   8.850 108.660  0.00  0.00      P1   N
ATOM   1770  CA  LEU P 240      83.540   8.250 109.980  0.00  0.00      P1   C
ATOM   1771  CB  LEU P 240      84.810   7.420 109.970  0.00  0.00      P1   C
ATOM   1772  CG  LEU P 240      84.710   6.120 109.120  0.00  0.00      P1   C
ATOM   1773  CD1 LEU P 240      86.020   5.630 108.660  0.00  0.00      P1   C
ATOM   1774  CD2 LEU P 240      83.870   5.130 109.910  0.00  0.00      P1   C
ATOM   1775  C   LEU P 240      83.650   9.270 111.180  0.00  0.00      P1   C
ATOM   1776  O   LEU P 240      83.010   9.050 112.170  0.00  0.00      P1   O
ATOM   1777  N   PHE P 241      84.440  10.320 110.950  0.00  0.00      P1   N
ATOM   1778  CA  PHE P 241      84.690  11.360 111.880  0.00  0.00      P1   C
ATOM   1779  CB  PHE P 241      85.770  12.350 111.360  0.00  0.00      P1   C
ATOM   1780  CG  PHE P 241      85.810  13.660 112.000  0.00  0.00      P1   C
ATOM   1781  CD1 PHE P 241      85.190  14.720 111.310  0.00  0.00      P1   C
ATOM   1782  CE1 PHE P 241      85.130  16.010 111.920  0.00  0.00      P1   C
ATOM   1783  CZ  PHE P 241      85.740  16.290 113.180  0.00  0.00      P1   C
ATOM   1784  CD2 PHE P 241      86.250  13.870 113.320  0.00  0.00      P1   C
ATOM   1785  CE2 PHE P 241      86.260  15.160 113.860  0.00  0.00      P1   C
ATOM   1786  C   PHE P 241      83.470  12.050 112.370  0.00  0.00      P1   C
ATOM   1787  O   PHE P 241      83.330  12.290 113.490  0.00  0.00      P1   O
ATOM   1788  N   LEU P 242      82.530  12.440 111.480  0.00  0.00      P1   N
ATOM   1789  CA  LEU P 242      81.250  13.070 111.820  0.00  0.00      P1   C
ATOM   1790  CB  LEU P 242      80.690  13.580 110.450  0.00  0.00      P1   C
ATOM   1791  CG  LEU P 242      81.450  14.650 109.610  0.00  0.00      P1   C
ATOM   1792  CD1 LEU P 242      80.690  14.910 108.260  0.00  0.00      P1   C
ATOM   1793  CD2 LEU P 242      81.530  15.980 110.400  0.00  0.00      P1   C
ATOM   1794  C   LEU P 242      80.300  12.080 112.590  0.00  0.00      P1   C
ATOM   1795  O   LEU P 242      79.580  12.540 113.440  0.00  0.00      P1   O
ATOM   1796  N   PHE P 243      80.290  10.710 112.300  0.00  0.00      P1   N
ATOM   1797  CA  PHE P 243      79.610   9.790 113.200  0.00  0.00      P1   C
ATOM   1798  CB  PHE P 243      79.460   8.400 112.480  0.00  0.00      P1   C
ATOM   1799  CG  PHE P 243      78.950   7.240 113.290  0.00  0.00      P1   C
ATOM   1800  CD1 PHE P 243      79.830   6.340 113.830  0.00  0.00      P1   C
ATOM   1801  CE1 PHE P 243      79.350   5.230 114.550  0.00  0.00      P1   C
ATOM   1802  CZ  PHE P 243      78.000   5.020 114.710  0.00  0.00      P1   C
ATOM   1803  CD2 PHE P 243      77.560   7.040 113.450  0.00  0.00      P1   C
ATOM   1804  CE2 PHE P 243      77.110   5.900 114.170  0.00  0.00      P1   C
ATOM   1805  C   PHE P 243      80.200   9.720 114.640  0.00  0.00      P1   C
ATOM   1806  O   PHE P 243      79.580   9.820 115.720  0.00  0.00      P1   O
ATOM   1807  N   ALA P 244      81.570   9.640 114.680  0.00  0.00      P1   N
ATOM   1808  CA  ALA P 244      82.340   9.740 115.760  0.00  0.00      P1   C
ATOM   1809  CB  ALA P 244      83.790   9.400 115.350  0.00  0.00      P1   C
ATOM   1810  C   ALA P 244      82.160  11.060 116.620  0.00  0.00      P1   C
ATOM   1811  O   ALA P 244      82.270  11.020 117.830  0.00  0.00      P1   O
ATOM   1812  N   LEU P 245      81.940  12.270 115.930  0.00  0.00      P1   N
ATOM   1813  CA  LEU P 245      81.550  13.550 116.540  0.00  0.00      P1   C
ATOM   1814  CB  LEU P 245      81.850  14.570 115.440  0.00  0.00      P1   C
ATOM   1815  CG  LEU P 245      81.360  16.020 115.630  0.00  0.00      P1   C
ATOM   1816  CD1 LEU P 245      82.080  16.750 116.780  0.00  0.00      P1   C
ATOM   1817  CD2 LEU P 245      81.610  16.550 114.270  0.00  0.00      P1   C
ATOM   1818  C   LEU P 245      80.190  13.520 117.080  0.00  0.00      P1   C
ATOM   1819  O   LEU P 245      79.890  14.290 117.990  0.00  0.00      P1   O
ATOM   1820  N   SER P 246      79.210  12.680 116.540  0.00  0.00      P1   N
ATOM   1821  CA  SER P 246      77.910  12.740 117.090  0.00  0.00      P1   C
ATOM   1822  CB  SER P 246      76.900  12.130 116.120  0.00  0.00      P1   C
ATOM   1823  OG  SER P 246      76.990  12.690 114.820  0.00  0.00      P1   O
ATOM   1824  C   SER P 246      77.890  11.960 118.410  0.00  0.00      P1   C
ATOM   1825  O   SER P 246      77.340  12.340 119.420  0.00  0.00      P1   O
ATOM   1826  N   TRP P 247      78.590  10.860 118.410  0.00  0.00      P1   N
ATOM   1827  CA  TRP P 247      78.390   9.890 119.330  0.00  0.00      P1   C
ATOM   1828  CB  TRP P 247      78.130   8.500 118.710  0.00  0.00      P1   C
ATOM   1829  CG  TRP P 247      76.900   8.440 117.840  0.00  0.00      P1   C
ATOM   1830  CD1 TRP P 247      76.940   8.230 116.500  0.00  0.00      P1   C
ATOM   1831  NE1 TRP P 247      75.660   8.380 115.980  0.00  0.00      P1   N
ATOM   1832  CE2 TRP P 247      74.820   8.700 117.000  0.00  0.00      P1   C
ATOM   1833  CD2 TRP P 247      75.580   8.730 118.180  0.00  0.00      P1   C
ATOM   1834  CE3 TRP P 247      74.960   8.990 119.390  0.00  0.00      P1   C
ATOM   1835  CZ3 TRP P 247      73.650   9.450 119.440  0.00  0.00      P1   C
ATOM   1836  CZ2 TRP P 247      73.540   9.140 117.020  0.00  0.00      P1   C
ATOM   1837  CH2 TRP P 247      72.950   9.490 118.230  0.00  0.00      P1   C
ATOM   1838  C   TRP P 247      79.390   9.770 120.440  0.00  0.00      P1   C
ATOM   1839  O   TRP P 247      79.060   9.570 121.600  0.00  0.00      P1   O
ATOM   1840  N   LEU P 248      80.720   9.970 120.200  0.00  0.00      P1   N
ATOM   1841  CA  LEU P 248      81.720   9.620 121.250  0.00  0.00      P1   C
ATOM   1842  CB  LEU P 248      83.070   9.080 120.630  0.00  0.00      P1   C
ATOM   1843  CG  LEU P 248      82.830   8.090 119.460  0.00  0.00      P1   C
ATOM   1844  CD1 LEU P 248      84.130   7.480 118.940  0.00  0.00      P1   C
ATOM   1845  CD2 LEU P 248      82.010   6.870 119.820  0.00  0.00      P1   C
ATOM   1846  C   LEU P 248      81.860  10.550 122.470  0.00  0.00      P1   C
ATOM   1847  O   LEU P 248      81.850   9.960 123.570  0.00  0.00      P1   O
ATOM   1848  N   PRO P 249      81.960  11.860 122.330  0.00  0.00      P1   N
ATOM   1849  CD  PRO P 249      82.070  12.620 121.050  0.00  0.00      P1   C
ATOM   1850  CA  PRO P 249      82.020  12.810 123.470  0.00  0.00      P1   C
ATOM   1851  CB  PRO P 249      81.760  14.140 122.820  0.00  0.00      P1   C
ATOM   1852  CG  PRO P 249      82.570  13.950 121.510  0.00  0.00      P1   C
ATOM   1853  C   PRO P 249      81.130  12.530 124.700  0.00  0.00      P1   C
ATOM   1854  O   PRO P 249      81.640  12.550 125.850  0.00  0.00      P1   O
ATOM   1855  N   LEU P 250      79.780  12.310 124.500  0.00  0.00      P1   N
ATOM   1856  CA  LEU P 250      78.810  12.030 125.510  0.00  0.00      P1   C
ATOM   1857  CB  LEU P 250      77.390  12.050 124.930  0.00  0.00      P1   C
ATOM   1858  CG  LEU P 250      76.240  12.010 125.990  0.00  0.00      P1   C
ATOM   1859  CD1 LEU P 250      76.470  13.090 127.130  0.00  0.00      P1   C
ATOM   1860  CD2 LEU P 250      74.840  12.360 125.460  0.00  0.00      P1   C
ATOM   1861  C   LEU P 250      79.040  10.730 126.370  0.00  0.00      P1   C
ATOM   1862  O   LEU P 250      79.020  10.750 127.600  0.00  0.00      P1   O
HETATM 1863  N   HSE P 251      79.370   9.590 125.630  0.00  0.00      P1   N
HETATM 1864  CA  HSE P 251      79.890   8.400 126.250  0.00  0.00      P1   C
HETATM 1865  CB  HSE P 251      80.100   7.220 125.220  0.00  0.00      P1   C
HETATM 1866  ND1 HSE P 251      77.600   6.700 125.200  0.00  0.00      P1   N
HETATM 1867  CG  HSE P 251      78.760   6.810 124.530  0.00  0.00      P1   C
HETATM 1868  CE1 HSE P 251      76.630   6.360 124.300  0.00  0.00      P1   C
HETATM 1869  NE2 HSE P 251      77.150   6.300 123.040  0.00  0.00      P1   N
HETATM 1870  CD2 HSE P 251      78.510   6.610 123.170  0.00  0.00      P1   C
HETATM 1871  C   HSE P 251      81.080   8.650 127.080  0.00  0.00      P1   C
HETATM 1872  O   HSE P 251      81.020   8.100 128.160  0.00  0.00      P1   O
ATOM   1873  N   ILE P 252      82.090   9.430 126.680  0.00  0.00      P1   N
ATOM   1874  CA  ILE P 252      83.260   9.750 127.480  0.00  0.00      P1   C
ATOM   1875  CB  ILE P 252      84.310  10.550 126.680  0.00  0.00      P1   C
ATOM   1876  CG2 ILE P 252      85.520  10.990 127.620  0.00  0.00      P1   C
ATOM   1877  CG1 ILE P 252      84.830   9.710 125.520  0.00  0.00      P1   C
ATOM   1878  CD  ILE P 252      85.240   8.320 125.790  0.00  0.00      P1   C
ATOM   1879  C   ILE P 252      82.770  10.460 128.760  0.00  0.00      P1   C
ATOM   1880  O   ILE P 252      83.300  10.060 129.780  0.00  0.00      P1   O
ATOM   1881  N   LEU P 253      81.790  11.310 128.740  0.00  0.00      P1   N
ATOM   1882  CA  LEU P 253      81.310  11.980 129.960  0.00  0.00      P1   C
ATOM   1883  CB  LEU P 253      80.450  13.200 129.550  0.00  0.00      P1   C
ATOM   1884  CG  LEU P 253      81.250  14.220 128.810  0.00  0.00      P1   C
ATOM   1885  CD1 LEU P 253      80.300  15.090 128.030  0.00  0.00      P1   C
ATOM   1886  CD2 LEU P 253      81.990  15.190 129.710  0.00  0.00      P1   C
ATOM   1887  C   LEU P 253      80.510  11.060 130.890  0.00  0.00      P1   C
ATOM   1888  O   LEU P 253      80.470  11.250 132.120  0.00  0.00      P1   O
ATOM   1889  N   ASN P 254      79.830  10.070 130.280  0.00  0.00      P1   N
ATOM   1890  CA  ASN P 254      79.260   8.870 130.890  0.00  0.00      P1   C
ATOM   1891  CB  ASN P 254      78.280   8.060 130.020  0.00  0.00      P1   C
ATOM   1892  CG  ASN P 254      76.900   8.700 129.850  0.00  0.00      P1   C
ATOM   1893  OD1 ASN P 254      76.520   9.630 130.550  0.00  0.00      P1   O
ATOM   1894  ND2 ASN P 254      76.140   8.120 128.910  0.00  0.00      P1   N
ATOM   1895  C   ASN P 254      80.270   7.970 131.550  0.00  0.00      P1   C
ATOM   1896  O   ASN P 254      80.080   7.470 132.630  0.00  0.00      P1   O
ATOM   1897  N   CYS P 255      81.450   7.620 130.940  0.00  0.00      P1   N
ATOM   1898  CA  CYS P 255      82.600   6.850 131.410  0.00  0.00      P1   C
ATOM   1899  CB  CYS P 255      83.610   6.590 130.240  0.00  0.00      P1   C
ATOM   1900  SG  CYS P 255      82.910   5.530 128.960  0.00  0.00      P1   S
ATOM   1901  C   CYS P 255      83.310   7.530 132.550  0.00  0.00      P1   C
ATOM   1902  O   CYS P 255      83.630   6.990 133.580  0.00  0.00      P1   O
ATOM   1903  N   ILE P 256      83.510   8.910 132.430  0.00  0.00      P1   N
ATOM   1904  CA  ILE P 256      83.930   9.750 133.540  0.00  0.00      P1   C
ATOM   1905  CB  ILE P 256      84.030  11.200 133.230  0.00  0.00      P1   C
ATOM   1906  CG2 ILE P 256      84.220  12.100 134.470  0.00  0.00      P1   C
ATOM   1907  CG1 ILE P 256      85.220  11.430 132.230  0.00  0.00      P1   C
ATOM   1908  CD  ILE P 256      85.150  12.740 131.410  0.00  0.00      P1   C
ATOM   1909  C   ILE P 256      83.000   9.590 134.690  0.00  0.00      P1   C
ATOM   1910  O   ILE P 256      83.370   9.390 135.810  0.00  0.00      P1   O
ATOM   1911  N   THR P 257      81.700   9.640 134.360  0.00  0.00      P1   N
ATOM   1912  CA  THR P 257      80.710   9.380 135.450  0.00  0.00      P1   C
ATOM   1913  CB  THR P 257      79.280   9.580 135.060  0.00  0.00      P1   C
ATOM   1914  OG1 THR P 257      79.120  10.820 134.460  0.00  0.00      P1   O
ATOM   1915  CG2 THR P 257      78.300   9.490 136.160  0.00  0.00      P1   C
ATOM   1916  C   THR P 257      80.840   8.040 136.090  0.00  0.00      P1   C
ATOM   1917  O   THR P 257      80.930   7.840 137.310  0.00  0.00      P1   O
ATOM   1918  N   LEU P 258      80.670   6.940 135.240  0.00  0.00      P1   N
ATOM   1919  CA  LEU P 258      80.700   5.570 135.700  0.00  0.00      P1   C
ATOM   1920  CB  LEU P 258      80.510   4.590 134.530  0.00  0.00      P1   C
ATOM   1921  CG  LEU P 258      80.820   3.030 134.800  0.00  0.00      P1   C
ATOM   1922  CD1 LEU P 258      79.800   2.470 135.780  0.00  0.00      P1   C
ATOM   1923  CD2 LEU P 258      80.690   2.260 133.490  0.00  0.00      P1   C
ATOM   1924  C   LEU P 258      82.020   5.170 136.340  0.00  0.00      P1   C
ATOM   1925  O   LEU P 258      82.020   4.500 137.400  0.00  0.00      P1   O
ATOM   1926  N   PHE P 259      83.180   5.500 135.780  0.00  0.00      P1   N
ATOM   1927  CA  PHE P 259      84.460   4.990 136.270  0.00  0.00      P1   C
ATOM   1928  CB  PHE P 259      85.520   4.680 135.130  0.00  0.00      P1   C
ATOM   1929  CG  PHE P 259      85.090   3.740 134.080  0.00  0.00      P1   C
ATOM   1930  CD1 PHE P 259      84.870   2.430 134.480  0.00  0.00      P1   C
ATOM   1931  CE1 PHE P 259      84.500   1.460 133.510  0.00  0.00      P1   C
ATOM   1932  CZ  PHE P 259      84.400   1.830 132.170  0.00  0.00      P1   C
ATOM   1933  CD2 PHE P 259      84.970   4.070 132.690  0.00  0.00      P1   C
ATOM   1934  CE2 PHE P 259      84.670   3.150 131.710  0.00  0.00      P1   C
ATOM   1935  C   PHE P 259      85.070   6.010 137.140  0.00  0.00      P1   C
ATOM   1936  O   PHE P 259      86.140   5.710 137.590  0.00  0.00      P1   O
ATOM   1937  N   CYS P 260      84.470   7.150 137.390  0.00  0.00      P1   N
ATOM   1938  CA  CYS P 260      84.920   8.010 138.520  0.00  0.00      P1   C
ATOM   1939  CB  CYS P 260      85.900   9.140 138.050  0.00  0.00      P1   C
ATOM   1940  SG  CYS P 260      86.660  10.080 139.430  0.00  0.00      P1   S
ATOM   1941  C   CYS P 260      83.700   8.640 139.090  0.00  0.00      P1   C
ATOM   1942  O   CYS P 260      83.360   9.710 138.800  0.00  0.00      P1   O
ATOM   1943  N   PRO P 261      83.010   8.010 140.010  0.00  0.00      P1   N
ATOM   1944  CD  PRO P 261      83.260   6.670 140.520  0.00  0.00      P1   C
ATOM   1945  CA  PRO P 261      81.730   8.540 140.580  0.00  0.00      P1   C
ATOM   1946  CB  PRO P 261      81.240   7.380 141.430  0.00  0.00      P1   C
ATOM   1947  CG  PRO P 261      82.430   6.540 141.780  0.00  0.00      P1   C
ATOM   1948  C   PRO P 261      82.030   9.800 141.430  0.00  0.00      P1   C
ATOM   1949  O   PRO P 261      81.020  10.510 141.620  0.00  0.00      P1   O
ATOM   1950  N   SER P 262      83.290   9.990 142.020  0.00  0.00      P1   N
ATOM   1951  CA  SER P 262      83.680  11.160 142.750  0.00  0.00      P1   C
ATOM   1952  CB  SER P 262      84.940  10.810 143.680  0.00  0.00      P1   C
ATOM   1953  OG  SER P 262      86.230  10.760 143.060  0.00  0.00      P1   O
ATOM   1954  C   SER P 262      83.940  12.300 141.830  0.00  0.00      P1   C
ATOM   1955  O   SER P 262      84.000  13.530 142.270  0.00  0.00      P1   O
ATOM   1956  N   CYS P 263      84.190  12.060 140.510  0.00  0.00      P1   N
ATOM   1957  CA  CYS P 263      84.630  13.170 139.700  0.00  0.00      P1   C
ATOM   1958  CB  CYS P 263      85.410  12.670 138.330  0.00  0.00      P1   C
ATOM   1959  SG  CYS P 263      86.940  11.780 138.650  0.00  0.00      P1   S
ATOM   1960  C   CYS P 263      83.550  14.180 139.250  0.00  0.00      P1   C
ATOM   1961  O   CYS P 263      82.320  13.890 139.190  0.00  0.00      P1   O
HETATM 1962  N   HSD P 264      84.080  15.390 138.980  0.00  0.00      P1   N
HETATM 1963  CA  HSD P 264      83.370  16.430 138.360  0.00  0.00      P1   C
HETATM 1964  CB  HSD P 264      84.320  17.740 138.480  0.00  0.00      P1   C
HETATM 1965  ND1 HSD P 264      83.640  19.820 137.170  0.00  0.00      P1   N
HETATM 1966  CG  HSD P 264      83.500  19.010 138.280  0.00  0.00      P1   C
HETATM 1967  CE1 HSD P 264      82.620  20.720 137.300  0.00  0.00      P1   C
HETATM 1968  NE2 HSD P 264      81.890  20.480 138.390  0.00  0.00      P1   N
HETATM 1969  CD2 HSD P 264      82.480  19.450 139.010  0.00  0.00      P1   C
HETATM 1970  C   HSD P 264      83.260  16.290 136.870  0.00  0.00      P1   C
HETATM 1971  O   HSD P 264      84.250  16.160 136.190  0.00  0.00      P1   O
ATOM   1972  N   LYS P 265      82.010  16.240 136.320  0.00  0.00      P1   N
ATOM   1973  CA  LYS P 265      81.900  16.300 134.870  0.00  0.00      P1   C
ATOM   1974  CB  LYS P 265      80.760  15.460 134.120  0.00  0.00      P1   C
ATOM   1975  CG  LYS P 265      80.890  13.870 134.130  0.00  0.00      P1   C
ATOM   1976  CD  LYS P 265      80.700  13.330 135.510  0.00  0.00      P1   C
ATOM   1977  CE  LYS P 265      79.430  13.770 136.220  0.00  0.00      P1   C
ATOM   1978  NZ  LYS P 265      78.240  13.250 135.560  0.00  0.00      P1   N
ATOM   1979  C   LYS P 265      81.740  17.780 134.620  0.00  0.00      P1   C
ATOM   1980  O   LYS P 265      80.680  18.220 134.850  0.00  0.00      P1   O
ATOM   1981  N   PRO P 266      82.650  18.640 134.110  0.00  0.00      P1   N
ATOM   1982  CD  PRO P 266      83.990  18.260 133.730  0.00  0.00      P1   C
ATOM   1983  CA  PRO P 266      82.330  19.920 133.390  0.00  0.00      P1   C
ATOM   1984  CB  PRO P 266      83.590  20.260 132.610  0.00  0.00      P1   C
ATOM   1985  CG  PRO P 266      84.350  18.940 132.430  0.00  0.00      P1   C
ATOM   1986  C   PRO P 266      80.980  20.200 132.620  0.00  0.00      P1   C
ATOM   1987  O   PRO P 266      80.720  19.410 131.790  0.00  0.00      P1   O
ATOM   1988  N   SER P 267      80.220  21.340 132.860  0.00  0.00      P1   N
ATOM   1989  CA  SER P 267      78.880  21.650 132.320  0.00  0.00      P1   C
ATOM   1990  CB  SER P 267      78.180  22.700 133.100  0.00  0.00      P1   C
ATOM   1991  OG  SER P 267      78.040  22.220 134.440  0.00  0.00      P1   O
ATOM   1992  C   SER P 267      78.850  22.060 130.840  0.00  0.00      P1   C
ATOM   1993  O   SER P 267      78.070  21.400 130.110  0.00  0.00      P1   O
ATOM   1994  N   ILE P 268      79.440  23.080 130.390  0.00  0.00      P1   N
ATOM   1995  CA  ILE P 268      79.530  23.520 129.000  0.00  0.00      P1   C
ATOM   1996  CB  ILE P 268      80.300  24.840 128.890  0.00  0.00      P1   C
ATOM   1997  CG2 ILE P 268      80.560  25.110 127.400  0.00  0.00      P1   C
ATOM   1998  CG1 ILE P 268      79.500  25.980 129.500  0.00  0.00      P1   C
ATOM   1999  CD  ILE P 268      80.100  27.360 129.280  0.00  0.00      P1   C
ATOM   2000  C   ILE P 268      80.000  22.450 128.080  0.00  0.00      P1   C
ATOM   2001  O   ILE P 268      79.280  22.130 127.150  0.00  0.00      P1   O
ATOM   2002  N   LEU P 269      81.080  21.760 128.450  0.00  0.00      P1   N
ATOM   2003  CA  LEU P 269      81.510  20.550 127.740  0.00  0.00      P1   C
ATOM   2004  CB  LEU P 269      82.800  20.070 128.400  0.00  0.00      P1   C
ATOM   2005  CG  LEU P 269      84.130  20.750 127.960  0.00  0.00      P1   C
ATOM   2006  CD1 LEU P 269      85.200  20.420 128.960  0.00  0.00      P1   C
ATOM   2007  CD2 LEU P 269      84.700  20.390 126.570  0.00  0.00      P1   C
ATOM   2008  C   LEU P 269      80.470  19.410 127.640  0.00  0.00      P1   C
ATOM   2009  O   LEU P 269      80.280  18.770 126.550  0.00  0.00      P1   O
ATOM   2010  N   THR P 270      79.710  19.110 128.720  0.00  0.00      P1   N
ATOM   2011  CA  THR P 270      78.550  18.250 128.650  0.00  0.00      P1   C
ATOM   2012  CB  THR P 270      78.060  17.930 130.040  0.00  0.00      P1   C
ATOM   2013  OG1 THR P 270      79.120  17.340 130.640  0.00  0.00      P1   O
ATOM   2014  CG2 THR P 270      76.970  16.900 130.010  0.00  0.00      P1   C
ATOM   2015  C   THR P 270      77.410  18.800 127.760  0.00  0.00      P1   C
ATOM   2016  O   THR P 270      76.880  18.000 126.950  0.00  0.00      P1   O
ATOM   2017  N   TYR P 271      77.050  20.060 127.770  0.00  0.00      P1   N
ATOM   2018  CA  TYR P 271      76.060  20.620 126.850  0.00  0.00      P1   C
ATOM   2019  CB  TYR P 271      75.770  22.070 127.210  0.00  0.00      P1   C
ATOM   2020  CG  TYR P 271      75.070  22.250 128.570  0.00  0.00      P1   C
ATOM   2021  CD1 TYR P 271      75.640  23.090 129.570  0.00  0.00      P1   C
ATOM   2022  CE1 TYR P 271      75.010  23.190 130.850  0.00  0.00      P1   C
ATOM   2023  CZ  TYR P 271      73.890  22.400 131.120  0.00  0.00      P1   C
ATOM   2024  OH  TYR P 271      73.420  22.420 132.420  0.00  0.00      P1   O
ATOM   2025  CD2 TYR P 271      73.860  21.540 128.850  0.00  0.00      P1   C
ATOM   2026  CE2 TYR P 271      73.300  21.620 130.060  0.00  0.00      P1   C
ATOM   2027  C   TYR P 271      76.470  20.500 125.430  0.00  0.00      P1   C
ATOM   2028  O   TYR P 271      75.790  20.000 124.620  0.00  0.00      P1   O
ATOM   2029  N   ILE P 272      77.710  20.830 125.140  0.00  0.00      P1   N
ATOM   2030  CA  ILE P 272      78.330  20.610 123.760  0.00  0.00      P1   C
ATOM   2031  CB  ILE P 272      79.830  21.010 123.620  0.00  0.00      P1   C
ATOM   2032  CG2 ILE P 272      80.230  20.720 122.130  0.00  0.00      P1   C
ATOM   2033  CG1 ILE P 272      80.060  22.510 123.940  0.00  0.00      P1   C
ATOM   2034  CD  ILE P 272      81.430  23.100 123.810  0.00  0.00      P1   C
ATOM   2035  C   ILE P 272      78.120  19.170 123.340  0.00  0.00      P1   C
ATOM   2036  O   ILE P 272      77.740  18.980 122.210  0.00  0.00      P1   O
ATOM   2037  N   ALA P 273      78.310  18.210 124.170  0.00  0.00      P1   N
ATOM   2038  CA  ALA P 273      78.270  16.790 123.740  0.00  0.00      P1   C
ATOM   2039  CB  ALA P 273      78.990  15.940 124.790  0.00  0.00      P1   C
ATOM   2040  C   ALA P 273      76.810  16.260 123.380  0.00  0.00      P1   C
ATOM   2041  O   ALA P 273      76.560  15.410 122.500  0.00  0.00      P1   O
ATOM   2042  N   ILE P 274      75.890  16.780 124.160  0.00  0.00      P1   N
ATOM   2043  CA  ILE P 274      74.490  16.570 124.070  0.00  0.00      P1   C
ATOM   2044  CB  ILE P 274      73.830  17.040 125.280  0.00  0.00      P1   C
ATOM   2045  CG2 ILE P 274      72.260  17.000 125.170  0.00  0.00      P1   C
ATOM   2046  CG1 ILE P 274      74.280  16.090 126.420  0.00  0.00      P1   C
ATOM   2047  CD  ILE P 274      73.370  16.160 127.590  0.00  0.00      P1   C
ATOM   2048  C   ILE P 274      73.910  17.190 122.860  0.00  0.00      P1   C
ATOM   2049  O   ILE P 274      73.060  16.610 122.130  0.00  0.00      P1   O
ATOM   2050  N   PHE P 275      74.340  18.440 122.530  0.00  0.00      P1   N
ATOM   2051  CA  PHE P 275      74.060  19.290 121.380  0.00  0.00      P1   C
ATOM   2052  CB  PHE P 275      74.740  20.750 121.590  0.00  0.00      P1   C
ATOM   2053  CG  PHE P 275      74.450  21.710 120.500  0.00  0.00      P1   C
ATOM   2054  CD1 PHE P 275      75.200  21.940 119.400  0.00  0.00      P1   C
ATOM   2055  CE1 PHE P 275      74.810  22.810 118.340  0.00  0.00      P1   C
ATOM   2056  CZ  PHE P 275      73.610  23.530 118.500  0.00  0.00      P1   C
ATOM   2057  CD2 PHE P 275      73.240  22.420 120.600  0.00  0.00      P1   C
ATOM   2058  CE2 PHE P 275      72.760  23.350 119.610  0.00  0.00      P1   C
ATOM   2059  C   PHE P 275      74.470  18.600 120.040  0.00  0.00      P1   C
ATOM   2060  O   PHE P 275      73.640  18.570 119.120  0.00  0.00      P1   O
ATOM   2061  N   LEU P 276      75.650  17.950 120.000  0.00  0.00      P1   N
ATOM   2062  CA  LEU P 276      76.180  17.070 118.930  0.00  0.00      P1   C
ATOM   2063  CB  LEU P 276      77.650  16.670 119.220  0.00  0.00      P1   C
ATOM   2064  CG  LEU P 276      78.620  17.810 119.180  0.00  0.00      P1   C
ATOM   2065  CD1 LEU P 276      80.020  17.650 119.890  0.00  0.00      P1   C
ATOM   2066  CD2 LEU P 276      78.910  18.160 117.730  0.00  0.00      P1   C
ATOM   2067  C   LEU P 276      75.460  15.750 118.750  0.00  0.00      P1   C
ATOM   2068  O   LEU P 276      75.350  15.250 117.640  0.00  0.00      P1   O
ATOM   2069  N   THR P 277      74.850  15.180 119.870  0.00  0.00      P1   N
ATOM   2070  CA  THR P 277      74.140  13.930 119.750  0.00  0.00      P1   C
ATOM   2071  CB  THR P 277      73.590  13.150 121.000  0.00  0.00      P1   C
ATOM   2072  OG1 THR P 277      72.800  13.930 121.850  0.00  0.00      P1   O
ATOM   2073  CG2 THR P 277      74.770  12.500 121.770  0.00  0.00      P1   C
ATOM   2074  C   THR P 277      72.930  14.190 118.860  0.00  0.00      P1   C
ATOM   2075  O   THR P 277      72.530  13.390 117.960  0.00  0.00      P1   O
HETATM 2076  N   HSP P 278      72.230  15.370 119.170  0.00  0.00      P1   N
HETATM 2077  CA  HSP P 278      71.090  15.910 118.600  0.00  0.00      P1   C
HETATM 2078  CB  HSP P 278      70.500  16.990 119.520  0.00  0.00      P1   C
HETATM 2079  CD2 HSP P 278      69.910  15.140 121.220  0.00  0.00      P1   C
HETATM 2080  CG  HSP P 278      70.230  16.390 120.870  0.00  0.00      P1   C
HETATM 2081  NE2 HSP P 278      69.580  15.160 122.520  0.00  0.00      P1   N
HETATM 2082  ND1 HSP P 278      69.970  17.170 121.920  0.00  0.00      P1   N
HETATM 2083  CE1 HSP P 278      69.610  16.460 122.940  0.00  0.00      P1   C
HETATM 2084  C   HSP P 278      71.420  16.520 117.210  0.00  0.00      P1   C
HETATM 2085  O   HSP P 278      70.620  16.480 116.310  0.00  0.00      P1   O
ATOM   2086  N   GLY P 279      72.600  17.050 117.060  0.00  0.00      P1   N
ATOM   2087  CA  GLY P 279      73.220  17.530 115.860  0.00  0.00      P1   C
ATOM   2088  C   GLY P 279      73.450  16.470 114.900  0.00  0.00      P1   C
ATOM   2089  O   GLY P 279      73.670  16.810 113.710  0.00  0.00      P1   O
ATOM   2090  N   ASN P 280      73.350  15.180 115.240  0.00  0.00      P1   N
ATOM   2091  CA  ASN P 280      73.310  14.090 114.250  0.00  0.00      P1   C
ATOM   2092  CB  ASN P 280      73.220  12.710 114.950  0.00  0.00      P1   C
ATOM   2093  CG  ASN P 280      73.380  11.540 114.030  0.00  0.00      P1   C
ATOM   2094  OD1 ASN P 280      72.550  10.700 113.940  0.00  0.00      P1   O
ATOM   2095  ND2 ASN P 280      74.490  11.400 113.210  0.00  0.00      P1   N
ATOM   2096  C   ASN P 280      72.120  14.140 113.210  0.00  0.00      P1   C
ATOM   2097  O   ASN P 280      72.310  13.980 112.030  0.00  0.00      P1   O
ATOM   2098  N   SER P 281      70.840  14.410 113.730  0.00  0.00      P1   N
ATOM   2099  CA  SER P 281      69.630  14.500 112.880  0.00  0.00      P1   C
ATOM   2100  CB  SER P 281      68.320  14.670 113.610  0.00  0.00      P1   C
ATOM   2101  OG  SER P 281      68.080  13.570 114.440  0.00  0.00      P1   O
ATOM   2102  C   SER P 281      69.690  15.660 111.810  0.00  0.00      P1   C
ATOM   2103  O   SER P 281      68.990  15.580 110.850  0.00  0.00      P1   O
ATOM   2104  N   ALA P 282      70.680  16.610 112.040  0.00  0.00      P1   N
ATOM   2105  CA  ALA P 282      70.910  17.800 111.220  0.00  0.00      P1   C
ATOM   2106  CB  ALA P 282      71.420  18.950 112.050  0.00  0.00      P1   C
ATOM   2107  C   ALA P 282      72.010  17.570 110.150  0.00  0.00      P1   C
ATOM   2108  O   ALA P 282      71.800  17.760 108.940  0.00  0.00      P1   O
ATOM   2109  N   MET P 283      73.100  16.870 110.620  0.00  0.00      P1   N
ATOM   2110  CA  MET P 283      74.090  16.270 109.750  0.00  0.00      P1   C
ATOM   2111  CB  MET P 283      75.300  15.690 110.690  0.00  0.00      P1   C
ATOM   2112  CG  MET P 283      76.060  16.780 111.410  0.00  0.00      P1   C
ATOM   2113  SD  MET P 283      77.760  16.440 111.920  0.00  0.00      P1   S
ATOM   2114  CE  MET P 283      77.610  15.460 113.370  0.00  0.00      P1   C
ATOM   2115  C   MET P 283      73.710  15.210 108.820  0.00  0.00      P1   C
ATOM   2116  O   MET P 283      74.070  15.110 107.670  0.00  0.00      P1   O
ATOM   2117  N   ASN P 284      72.930  14.170 109.280  0.00  0.00      P1   N
ATOM   2118  CA  ASN P 284      72.650  12.980 108.480  0.00  0.00      P1   C
ATOM   2119  CB  ASN P 284      71.650  12.060 109.260  0.00  0.00      P1   C
ATOM   2120  CG  ASN P 284      72.210  11.240 110.410  0.00  0.00      P1   C
ATOM   2121  OD1 ASN P 284      73.340  10.770 110.450  0.00  0.00      P1   O
ATOM   2122  ND2 ASN P 284      71.330  10.920 111.370  0.00  0.00      P1   N
ATOM   2123  C   ASN P 284      72.090  13.250 107.040  0.00  0.00      P1   C
ATOM   2124  O   ASN P 284      72.600  12.580 106.060  0.00  0.00      P1   O
ATOM   2125  N   PRO P 285      71.130  14.130 106.820  0.00  0.00      P1   N
ATOM   2126  CD  PRO P 285      70.110  14.540 107.810  0.00  0.00      P1   C
ATOM   2127  CA  PRO P 285      70.580  14.320 105.480  0.00  0.00      P1   C
ATOM   2128  CB  PRO P 285      69.230  15.040 105.680  0.00  0.00      P1   C
ATOM   2129  CG  PRO P 285      69.290  15.540 107.100  0.00  0.00      P1   C
ATOM   2130  C   PRO P 285      71.590  15.050 104.570  0.00  0.00      P1   C
ATOM   2131  O   PRO P 285      71.480  14.870 103.370  0.00  0.00      P1   O
ATOM   2132  N   ILE P 286      72.370  16.060 105.080  0.00  0.00      P1   N
ATOM   2133  CA  ILE P 286      73.410  16.730 104.350  0.00  0.00      P1   C
ATOM   2134  CB  ILE P 286      73.970  17.900 105.240  0.00  0.00      P1   C
ATOM   2135  CG2 ILE P 286      75.240  18.560 104.550  0.00  0.00      P1   C
ATOM   2136  CG1 ILE P 286      72.860  19.010 105.580  0.00  0.00      P1   C
ATOM   2137  CD  ILE P 286      72.100  19.630 104.490  0.00  0.00      P1   C
ATOM   2138  C   ILE P 286      74.610  15.850 103.970  0.00  0.00      P1   C
ATOM   2139  O   ILE P 286      74.950  15.780 102.780  0.00  0.00      P1   O
ATOM   2140  N   VAL P 287      75.280  15.140 104.930  0.00  0.00      P1   N
ATOM   2141  CA  VAL P 287      76.420  14.290 104.800  0.00  0.00      P1   C
ATOM   2142  CB  VAL P 287      77.060  14.040 106.170  0.00  0.00      P1   C
ATOM   2143  CG1 VAL P 287      78.320  13.140 106.190  0.00  0.00      P1   C
ATOM   2144  CG2 VAL P 287      77.330  15.320 106.990  0.00  0.00      P1   C
ATOM   2145  C   VAL P 287      76.140  13.090 103.920  0.00  0.00      P1   C
ATOM   2146  O   VAL P 287      76.980  12.790 103.020  0.00  0.00      P1   O
ATOM   2147  N   TYR P 288      74.990  12.420 104.000  0.00  0.00      P1   N
ATOM   2148  CA  TYR P 288      74.690  11.210 103.270  0.00  0.00      P1   C
ATOM   2149  CB  TYR P 288      74.190  10.020 104.190  0.00  0.00      P1   C
ATOM   2150  CG  TYR P 288      75.240   9.790 105.310  0.00  0.00      P1   C
ATOM   2151  CD1 TYR P 288      76.450   9.110 105.050  0.00  0.00      P1   C
ATOM   2152  CE1 TYR P 288      77.470   9.170 106.060  0.00  0.00      P1   C
ATOM   2153  CZ  TYR P 288      77.280   9.660 107.350  0.00  0.00      P1   C
ATOM   2154  OH  TYR P 288      78.250   9.310 108.350  0.00  0.00      P1   O
ATOM   2155  CD2 TYR P 288      75.050  10.450 106.590  0.00  0.00      P1   C
ATOM   2156  CE2 TYR P 288      76.070  10.410 107.570  0.00  0.00      P1   C
ATOM   2157  C   TYR P 288      73.820  11.470 102.080  0.00  0.00      P1   C
ATOM   2158  O   TYR P 288      74.280  11.510 100.960  0.00  0.00      P1   O
ATOM   2159  N   ALA P 289      72.500  11.640 102.180  0.00  0.00      P1   N
ATOM   2160  CA  ALA P 289      71.580  11.910 101.070  0.00  0.00      P1   C
ATOM   2161  CB  ALA P 289      70.190  12.180 101.660  0.00  0.00      P1   C
ATOM   2162  C   ALA P 289      71.840  13.120 100.190  0.00  0.00      P1   C
ATOM   2163  O   ALA P 289      71.690  13.050  98.950  0.00  0.00      P1   O
ATOM   2164  N   PHE P 290      72.310  14.330 100.700  0.00  0.00      P1   N
ATOM   2165  CA  PHE P 290      72.460  15.440  99.830  0.00  0.00      P1   C
ATOM   2166  CB  PHE P 290      72.190  16.760 100.710  0.00  0.00      P1   C
ATOM   2167  CG  PHE P 290      72.250  17.980  99.970  0.00  0.00      P1   C
ATOM   2168  CD1 PHE P 290      71.360  18.170  98.930  0.00  0.00      P1   C
ATOM   2169  CE1 PHE P 290      71.280  19.360  98.230  0.00  0.00      P1   C
ATOM   2170  CZ  PHE P 290      72.120  20.450  98.600  0.00  0.00      P1   C
ATOM   2171  CD2 PHE P 290      73.020  19.030 100.410  0.00  0.00      P1   C
ATOM   2172  CE2 PHE P 290      72.960  20.270  99.700  0.00  0.00      P1   C
ATOM   2173  C   PHE P 290      73.800  15.510  99.050  0.00  0.00      P1   C
ATOM   2174  O   PHE P 290      74.100  16.430  98.300  0.00  0.00      P1   O
ATOM   2175  N   ARG P 291      74.510  14.370  99.230  0.00  0.00      P1   N
ATOM   2176  CA  ARG P 291      75.680  14.110  98.480  0.00  0.00      P1   C
ATOM   2177  CB  ARG P 291      76.990  13.930  99.360  0.00  0.00      P1   C
ATOM   2178  CG  ARG P 291      77.350  15.070 100.390  0.00  0.00      P1   C
ATOM   2179  CD  ARG P 291      77.320  16.560  99.960  0.00  0.00      P1   C
ATOM   2180  NE  ARG P 291      78.510  16.800  99.100  0.00  0.00      P1   N
ATOM   2181  CZ  ARG P 291      79.530  17.490  99.480  0.00  0.00      P1   C
ATOM   2182  NH1 ARG P 291      79.470  18.370 100.510  0.00  0.00      P1   N
ATOM   2183  NH2 ARG P 291      80.660  17.450  98.780  0.00  0.00      P1   N
ATOM   2184  C   ARG P 291      75.610  13.030  97.420  0.00  0.00      P1   C
ATOM   2185  O   ARG P 291      76.630  12.570  96.870  0.00  0.00      P1   O
ATOM   2186  N   ILE P 292      74.300  12.470  97.230  0.00  0.00      P1   N
ATOM   2187  CA  ILE P 292      73.860  11.440  96.330  0.00  0.00      P1   C
ATOM   2188  CB  ILE P 292      73.010  10.450  97.010  0.00  0.00      P1   C
ATOM   2189  CG2 ILE P 292      72.310   9.620  95.970  0.00  0.00      P1   C
ATOM   2190  CG1 ILE P 292      73.920   9.530  97.860  0.00  0.00      P1   C
ATOM   2191  CD  ILE P 292      73.210   8.810  99.010  0.00  0.00      P1   C
ATOM   2192  C   ILE P 292      73.170  12.020  95.090  0.00  0.00      P1   C
ATOM   2193  O   ILE P 292      72.130  12.680  95.220  0.00  0.00      P1   O
ATOM   2194  N   GLN P 293      73.800  11.870  93.940  0.00  0.00      P1   N
ATOM   2195  CA  GLN P 293      73.470  12.590  92.700  0.00  0.00      P1   C
ATOM   2196  CB  GLN P 293      74.430  11.920  91.670  0.00  0.00      P1   C
ATOM   2197  CG  GLN P 293      75.970  12.120  91.900  0.00  0.00      P1   C
ATOM   2198  CD  GLN P 293      76.330  13.510  92.320  0.00  0.00      P1   C
ATOM   2199  OE1 GLN P 293      76.520  13.840  93.530  0.00  0.00      P1   O
ATOM   2200  NE2 GLN P 293      76.420  14.410  91.330  0.00  0.00      P1   N
ATOM   2201  C   GLN P 293      72.000  12.550  92.330  0.00  0.00      P1   C
ATOM   2202  O   GLN P 293      71.580  13.610  91.920  0.00  0.00      P1   O
ATOM   2203  N   LYS P 294      71.240  11.420  92.450  0.00  0.00      P1   N
ATOM   2204  CA  LYS P 294      69.810  11.320  92.300  0.00  0.00      P1   C
ATOM   2205  CB  LYS P 294      69.170   9.880  92.120  0.00  0.00      P1   C
ATOM   2206  CG  LYS P 294      69.680   9.220  90.780  0.00  0.00      P1   C
ATOM   2207  CD  LYS P 294      69.240   9.920  89.430  0.00  0.00      P1   C
ATOM   2208  CE  LYS P 294      69.460   9.040  88.240  0.00  0.00      P1   C
ATOM   2209  NZ  LYS P 294      69.290   9.810  86.990  0.00  0.00      P1   N
ATOM   2210  C   LYS P 294      69.010  12.140  93.370  0.00  0.00      P1   C
ATOM   2211  O   LYS P 294      67.950  12.660  93.140  0.00  0.00      P1   O
ATOM   2212  N   PHE P 295      69.430  12.240  94.630  0.00  0.00      P1   N
ATOM   2213  CA  PHE P 295      68.820  13.120  95.700  0.00  0.00      P1   C
ATOM   2214  CB  PHE P 295      69.280  12.850  97.140  0.00  0.00      P1   C
ATOM   2215  CG  PHE P 295      68.590  11.710  97.790  0.00  0.00      P1   C
ATOM   2216  CD1 PHE P 295      67.470  12.010  98.550  0.00  0.00      P1   C
ATOM   2217  CE1 PHE P 295      66.840  10.920  99.150  0.00  0.00      P1   C
ATOM   2218  CZ  PHE P 295      67.220   9.620  99.030  0.00  0.00      P1   C
ATOM   2219  CD2 PHE P 295      69.040  10.410  97.560  0.00  0.00      P1   C
ATOM   2220  CE2 PHE P 295      68.410   9.350  98.240  0.00  0.00      P1   C
ATOM   2221  C   PHE P 295      69.050  14.620  95.340  0.00  0.00      P1   C
ATOM   2222  O   PHE P 295      68.090  15.360  95.270  0.00  0.00      P1   O
ATOM   2223  N   ARG P 296      70.250  14.890  94.860  0.00  0.00      P1   N
ATOM   2224  CA  ARG P 296      70.480  16.220  94.200  0.00  0.00      P1   C
ATOM   2225  CB  ARG P 296      72.020  16.390  93.960  0.00  0.00      P1   C
ATOM   2226  CG  ARG P 296      72.910  16.090  95.140  0.00  0.00      P1   C
ATOM   2227  CD  ARG P 296      74.420  16.320  94.920  0.00  0.00      P1   C
ATOM   2228  NE  ARG P 296      74.650  17.790  94.700  0.00  0.00      P1   N
ATOM   2229  CZ  ARG P 296      75.170  18.660  95.620  0.00  0.00      P1   C
ATOM   2230  NH1 ARG P 296      75.330  18.470  96.910  0.00  0.00      P1   N
ATOM   2231  NH2 ARG P 296      75.530  19.900  95.200  0.00  0.00      P1   N
ATOM   2232  C   ARG P 296      69.640  16.540  92.890  0.00  0.00      P1   C
ATOM   2233  O   ARG P 296      69.060  17.630  92.760  0.00  0.00      P1   O
ATOM   2234  N   VAL P 297      69.560  15.560  91.890  0.00  0.00      P1   N
ATOM   2235  CA  VAL P 297      68.720  15.770  90.720  0.00  0.00      P1   C
ATOM   2236  CB  VAL P 297      68.940  14.740  89.580  0.00  0.00      P1   C
ATOM   2237  CG1 VAL P 297      67.910  13.620  89.610  0.00  0.00      P1   C
ATOM   2238  CG2 VAL P 297      68.950  15.350  88.150  0.00  0.00      P1   C
ATOM   2239  C   VAL P 297      67.210  15.930  91.050  0.00  0.00      P1   C
ATOM   2240  O   VAL P 297      66.510  16.760  90.470  0.00  0.00      P1   O
ATOM   2241  N   THR P 298      66.740  15.290  92.190  0.00  0.00      P1   N
ATOM   2242  CA  THR P 298      65.320  15.410  92.540  0.00  0.00      P1   C
ATOM   2243  CB  THR P 298      64.940  14.410  93.600  0.00  0.00      P1   C
ATOM   2244  OG1 THR P 298      65.310  13.010  93.290  0.00  0.00      P1   O
ATOM   2245  CG2 THR P 298      63.410  14.370  93.740  0.00  0.00      P1   C
ATOM   2246  C   THR P 298      65.070  16.760  93.120  0.00  0.00      P1   C
ATOM   2247  O   THR P 298      63.940  17.320  92.950  0.00  0.00      P1   O
ATOM   2248  N   PHE P 299      66.130  17.410  93.750  0.00  0.00      P1   N
ATOM   2249  CA  PHE P 299      65.960  18.740  94.290  0.00  0.00      P1   C
ATOM   2250  CB  PHE P 299      66.690  18.800  95.650  0.00  0.00      P1   C
ATOM   2251  CG  PHE P 299      66.580  20.130  96.370  0.00  0.00      P1   C
ATOM   2252  CD1 PHE P 299      67.680  20.750  96.860  0.00  0.00      P1   C
ATOM   2253  CE1 PHE P 299      67.660  21.780  97.730  0.00  0.00      P1   C
ATOM   2254  CZ  PHE P 299      66.380  22.270  98.110  0.00  0.00      P1   C
ATOM   2255  CD2 PHE P 299      65.320  20.690  96.710  0.00  0.00      P1   C
ATOM   2256  CE2 PHE P 299      65.150  21.780  97.570  0.00  0.00      P1   C
ATOM   2257  C   PHE P 299      66.350  19.970  93.340  0.00  0.00      P1   C
ATOM   2258  O   PHE P 299      66.260  21.160  93.580  0.00  0.00      P1   O
ATOM   2259  N   LEU P 300      66.790  19.490  92.230  0.00  0.00      P1   N
ATOM   2260  CA  LEU P 300      67.150  20.380  91.130  0.00  0.00      P1   C
ATOM   2261  CB  LEU P 300      65.900  21.310  90.720  0.00  0.00      P1   C
ATOM   2262  CG  LEU P 300      64.540  20.650  90.480  0.00  0.00      P1   C
ATOM   2263  CD1 LEU P 300      63.340  21.580  90.190  0.00  0.00      P1   C
ATOM   2264  CD2 LEU P 300      64.650  19.560  89.420  0.00  0.00      P1   C
ATOM   2265  C   LEU P 300      68.500  21.150  91.200  0.00  0.00      P1   C
ATOM   2266  O   LEU P 300      68.610  22.270  90.720  0.00  0.00      P1   O
ATOM   2267  N   LYS P 301      69.470  20.510  91.990  0.00  0.00      P1   N
ATOM   2268  CA  LYS P 301      70.880  20.750  92.260  0.00  0.00      P1   C
ATOM   2269  CB  LYS P 301      71.270  20.660  93.830  0.00  0.00      P1   C
ATOM   2270  CG  LYS P 301      70.750  21.860  94.620  0.00  0.00      P1   C
ATOM   2271  CD  LYS P 301      71.580  23.190  94.500  0.00  0.00      P1   C
ATOM   2272  CE  LYS P 301      73.040  23.060  95.050  0.00  0.00      P1   C
ATOM   2273  NZ  LYS P 301      73.750  24.360  95.100  0.00  0.00      P1   N
ATOM   2274  C   LYS P 301      71.760  19.840  91.510  0.00  0.00      P1   C
ATOM   2275  O   LYS P 301      73.000  20.140  91.500  0.00  0.00      P1   O
ATOM   2276  NT  LYS P 301      71.190  18.820  90.800  0.00  0.00      P1   N
ATOM   2277  CAT LYS P 301      72.100  18.010  89.980  0.00  0.00      P1   C
TER    2278      LYS P 301
HETATM 2279  N1  C27 A   1      72.030   9.870 126.820  0.00  0.00      P2   N
HETATM 2280  C2  C27 A   1      73.250   9.200 127.170  0.00  0.00      P2   C
HETATM 2281  N3  C27 A   1      73.910   9.880 128.120  0.00  0.00      P2   N
HETATM 2282  C4  C27 A   1      73.170  11.070 128.250  0.00  0.00      P2   C
HETATM 2283  C5  C27 A   1      73.460  12.230 128.930  0.00  0.00      P2   C
HETATM 2284  N6  C27 A   1      72.710  13.290 128.700  0.00  0.00      P2   N
HETATM 2285  C7  C27 A   1      71.630  13.250 127.850  0.00  0.00      P2   C
HETATM 2286  N8  C27 A   1      71.240  12.110 127.240  0.00  0.00      P2   N
HETATM 2287  C9  C27 A   1      72.080  11.070 127.390  0.00  0.00      P2   C
HETATM 2288  N10 C27 A   1      74.470  12.260 129.900  0.00  0.00      P2   N
HETATM 2289  C12 C27 A   1      75.130  13.420 130.550  0.00  0.00      P2   C
HETATM 2290  C13 C27 A   1      76.490  12.990 131.130  0.00  0.00      P2   C
HETATM 2291  C14 C27 A   1      76.150  12.190 132.450  0.00  0.00      P2   C
HETATM 2292  C15 C27 A   1      75.020  12.980 132.990  0.00  0.00      P2   C
HETATM 2293  C16 C27 A   1      74.280  13.810 131.860  0.00  0.00      P2   C
HETATM 2294  O17 C27 A   1      74.600  15.150 132.220  0.00  0.00      P2   O
HETATM 2295  C18 C27 A   1      73.670  16.060 131.640  0.00  0.00      P2   C
HETATM 2296  C19 C27 A   1      72.460  15.630 130.990  0.00  0.00      P2   C
HETATM 2297  C20 C27 A   1      71.460  16.440 130.620  0.00  0.00      P2   C
HETATM 2298 BR21 C27 A   1      69.860  15.740 129.900  0.00  0.00      P2  Br
HETATM 2299  C22 C27 A   1      71.650  17.850 130.770  0.00  0.00      P2   C
HETATM 2300  C23 C27 A   1      72.850  18.400 131.270  0.00  0.00      P2   C
HETATM 2301  C24 C27 A   1      73.880  17.500 131.710  0.00  0.00      P2   C
HETATM 2302  C25 C27 A   1      71.030   9.540 125.870  0.00  0.00      P2   C
HETATM 2303  C26 C27 A   1      71.250  10.190 124.460  0.00  0.00      P2   C
HETATM 2304  C27 C27 A   1      72.060   9.050 123.700  0.00  0.00      P2   C
HETATM 2305  C28 C27 A   1      71.290   7.860 124.260  0.00  0.00      P2   C
HETATM 2306  O29 C27 A   1      71.210   8.190 125.660  0.00  0.00      P2   O
HETATM 2307  O30 C27 A   1      69.930  10.580 123.960  0.00  0.00      P2   O
HETATM 2308  O32 C27 A   1      71.910   9.120 122.230  0.00  0.00      P2   O
HETATM 2309  C34 C27 A   1      71.960   6.460 124.030  0.00  0.00      P2   C
HETATM 2310  O35 C27 A   1      73.380   6.360 124.030  0.00  0.00      P2   O
CONECT   10    5   11   12
CONECT    5    4    6   10
CONECT    1    2
CONECT    6    5    7    8
CONECT    9    8
CONECT    8    6    9
CONECT    7    6
CONECT    2    1    3    4
CONECT    4    2    5
CONECT   11   10
CONECT    3    2
CONECT   71   66   72   73
CONECT   66   65   67   71
CONECT   67   66   68   69
CONECT   70   69
CONECT   69   67   70
CONECT   68   67
CONECT   65   66   63
CONECT   72   71
CONECT   83   78   84   85
CONECT   78   77   79   83
CONECT   79   78   80   81
CONECT   82   81
CONECT   81   79   82
CONECT   80   79
CONECT   77   75   78
CONECT   84   83
CONECT  115  110  116  117
CONECT  110  109  111  115
CONECT  111  110  112  113
CONECT  114  113
CONECT  113  111  114
CONECT  112  111
CONECT  109  107  110
CONECT  116  115
CONECT  197  192  198  199
CONECT  192  191  193  197
CONECT  193  192  194  195
CONECT  196  195
CONECT  195  193  196
CONECT  194  193
CONECT  191  189  192
CONECT  198  197
CONECT  336  331  337  338
CONECT  331  330  332  336
CONECT  332  331  333  334
CONECT  335  334
CONECT  334  332  335
CONECT  333  332
CONECT  330  328  331
CONECT  337  336
CONECT  433  428  434  435
CONECT  428  427  429  433
CONECT  429  428  430  431
CONECT  432  431
CONECT  431  429  432
CONECT  430  429
CONECT  427  425  428
CONECT  434  433
CONECT  461  456  462  463
CONECT  456  455  457  461
CONECT  457  456  458  459
CONECT  460  459
CONECT  459  457  460
CONECT  458  457
CONECT  455  453  456
CONECT  462  461
CONECT  477  472  478  479
CONECT  472  471  473  477
CONECT  473  472  474  475
CONECT  476  475
CONECT  475  473  476
CONECT  474  473
CONECT  471  469  472
CONECT  478  477
CONECT  493  488  494  495
CONECT  488  487  489  493
CONECT  489  488  490  491
CONECT  492  491
CONECT  491  489  492
CONECT  490  489
CONECT  487  485  488
CONECT  494  493
CONECT  543  535  544  545
CONECT  553  546  554  555
CONECT  546  545  547  553
CONECT  547  546  549
CONECT  552  549  551
CONECT  550  548  551
CONECT  549  547  548  552
CONECT  545  543  546
CONECT  548  549  550
CONECT  551  550  552
CONECT  554  553
CONECT  555  553  556
CONECT  565  564 1242
CONECT  630  625  631  632
CONECT  625  624  626  630
CONECT  626  625  627  628
CONECT  629  628
CONECT  628  626  629
CONECT  627  626
CONECT  624  622  625
CONECT  631  630
CONECT  674  669  675  676
CONECT  669  668  670  674
CONECT  670  669  671  672
CONECT  673  672
CONECT  672  670  673
CONECT  671  670
CONECT  668  666  669
CONECT  675  674
CONECT  716  711  717  718
CONECT  711  710  712  716
CONECT  712  711  713  714
CONECT  715  714
CONECT  714  712  715
CONECT  713  712
CONECT  710  708  711
CONECT  717  716
CONECT  802  797  803  804
CONECT  797  796  798  802
CONECT  798  797  799  800
CONECT  801  800
CONECT  800  798  801
CONECT  799  798
CONECT  796  794  797
CONECT  803  802
CONECT  937  932  938  939
CONECT  932  931  933  937
CONECT  933  932  934  935
CONECT  936  935
CONECT  935  933  936
CONECT  934  933
CONECT  931  929  932
CONECT  938  937
CONECT  974  969  975  976
CONECT  969  968  970  974
CONECT  970  969  971  972
CONECT  973  972
CONECT  972  970  973
CONECT  971  970
CONECT  968  966  969
CONECT  975  974
CONECT 1228 1223 1229 1230
CONECT 1223 1222 1224 1228
CONECT 1224 1223 1225 1226
CONECT 1227 1226
CONECT 1226 1224 1227
CONECT 1225 1224
CONECT 1222 1220 1223
CONECT 1229 1228
CONECT 1242  565 1241
CONECT 1296 1291 1297 1298
CONECT 1291 1290 1292 1296
CONECT 1292 1291 1293 1294
CONECT 1295 1294
CONECT 1294 1292 1295
CONECT 1293 1292
CONECT 1290 1288 1291
CONECT 1297 1296
CONECT 1504 1499 1505 1506
CONECT 1499 1498 1500 1504
CONECT 1500 1499 1501 1502
CONECT 1503 1502
CONECT 1502 1500 1503
CONECT 1501 1500
CONECT 1498 1496 1499
CONECT 1505 1504
CONECT 1579 1574 1580 1581
CONECT 1574 1573 1575 1579
CONECT 1575 1574 1576 1577
CONECT 1578 1577
CONECT 1577 1575 1578
CONECT 1576 1575
CONECT 1573 1571 1574
CONECT 1580 1579
CONECT 1633 1627 1634 1635 1640
CONECT 1627 1626 1628 1633
CONECT 1636 1635
CONECT 1628 1627 1629
CONECT 1630 1629 1631
CONECT 1631 1630 1632
CONECT 1629 1628 1630
CONECT 1626 1624 1627
CONECT 1635 1633 1636
CONECT 1632 1631
CONECT 1634 1633
CONECT 1647 1641 1648 1649
CONECT 1641 1640 1642 1647
CONECT 1637 1638
CONECT 1642 1641 1643
CONECT 1644 1643 1645
CONECT 1645 1644 1646
CONECT 1643 1642 1644
CONECT 1638 1637 1639 1640
CONECT 1640 1633 1638 1641
CONECT 1646 1645
CONECT 1648 1647
CONECT 1639 1638
CONECT 1718 1713 1719 1720
CONECT 1713 1712 1714 1718
CONECT 1714 1713 1715 1716
CONECT 1717 1716
CONECT 1716 1714 1717
CONECT 1715 1714
CONECT 1712 1710 1713
CONECT 1719 1718
CONECT 1767 1762 1768 1769
CONECT 1762 1761 1763 1767
CONECT 1763 1762 1764 1765
CONECT 1766 1765
CONECT 1765 1763 1766
CONECT 1764 1763
CONECT 1761 1759 1762
CONECT 1768 1767
CONECT 1861 1856 1862 1863
CONECT 1871 1864 1872 1873
CONECT 1864 1863 1865 1871
CONECT 1865 1864 1867
CONECT 1870 1867 1869
CONECT 1868 1866 1869
CONECT 1867 1865 1866 1870
CONECT 1863 1861 1864
CONECT 1866 1867 1868
CONECT 1869 1868 1870
CONECT 1872 1871
CONECT 1879 1880 1881 1874
CONECT 1874 1879 1873 1875
CONECT 1875 1874 1876 1877
CONECT 1878 1877
CONECT 1877 1875 1878
CONECT 1876 1875
CONECT 1873 1871 1874
CONECT 1880 1879
CONECT 1909 1904 1910 1911
CONECT 1904 1903 1905 1909
CONECT 1905 1904 1906 1907
CONECT 1908 1907
CONECT 1907 1905 1908
CONECT 1906 1905
CONECT 1903 1901 1904
CONECT 1910 1909
CONECT 1940 1939 1959
CONECT 1960 1957 1961 1962
CONECT 1959 1940 1958
CONECT 1970 1963 1971 1972
CONECT 1963 1962 1964 1970
CONECT 1964 1963 1966
CONECT 1969 1966 1968
CONECT 1967 1965 1968
CONECT 1966 1964 1965 1969
CONECT 1962 1960 1963
CONECT 1965 1966 1967
CONECT 1968 1967 1969
CONECT 1971 1970
CONECT 1972 1970 1973
CONECT 2000 1995 2001 2002
CONECT 1995 1994 1996 2000
CONECT 1996 1995 1997 1998
CONECT 1999 1998
CONECT 1998 1996 1999
CONECT 1997 1996
CONECT 1994 1992 1995
CONECT 2001 2000
CONECT 2035 2030 2036 2037
CONECT 2030 2029 2031 2035
CONECT 2031 2030 2032 2033
CONECT 2034 2033
CONECT 2033 2031 2034
CONECT 2032 2031
CONECT 2029 2027 2030
CONECT 2036 2035
CONECT 2048 2043 2049 2050
CONECT 2043 2042 2044 2048
CONECT 2044 2043 2045 2046
CONECT 2047 2046
CONECT 2046 2044 2047
CONECT 2045 2044
CONECT 2042 2040 2043
CONECT 2049 2048
CONECT 2074 2070 2075 2076
CONECT 2084 2077 2085 2086
CONECT 2077 2076 2078 2084
CONECT 2078 2077 2080
CONECT 2079 2080 2081
CONECT 2083 2081 2082
CONECT 2080 2078 2079 2082
CONECT 2076 2074 2077
CONECT 2082 2080 2083
CONECT 2081 2079 2083
CONECT 2085 2084
CONECT 2086 2084 2087
CONECT 2138 2133 2139 2140
CONECT 2133 2132 2134 2138
CONECT 2134 2133 2135 2136
CONECT 2137 2136
CONECT 2136 2134 2137
CONECT 2135 2134
CONECT 2132 2130 2133
CONECT 2139 2138
CONECT 2192 2187 2193 2194
CONECT 2187 2186 2188 2192
CONECT 2188 2187 2189 2190
CONECT 2191 2190
CONECT 2190 2188 2191
CONECT 2189 2188
CONECT 2186 2184 2187
CONECT 2193 2192
CONECT 2274 2268 2275 2276
CONECT 2268 2267 2269 2274
CONECT 2277 2276
CONECT 2269 2268 2270
CONECT 2271 2270 2272
CONECT 2272 2271 2273
CONECT 2270 2269 2271
CONECT 2267 2265 2268
CONECT 2276 2274 2277
CONECT 2273 2272
CONECT 2275 2274
CONECT 2298 2297
CONECT 2289 2288 2290 2293
CONECT 2290 2289 2291
CONECT 2291 2290 2292
CONECT 2292 2291 2293
CONECT 2293 2289 2292 2294
CONECT 2295 2294 2296 2301
CONECT 2296 2295 2297
CONECT 2280 2279 2281
CONECT 2297 2296 2298 2299
CONECT 2299 2297 2300
CONECT 2300 2299 2301
CONECT 2301 2295 2300
CONECT 2302 2279 2303 2306
CONECT 2303 2302 2304 2307
CONECT 2304 2303 2305 2308
CONECT 2305 2304 2306 2309
CONECT 2309 2305 2310
CONECT 2282 2281 2283 2287
CONECT 2283 2282 2284 2288
CONECT 2285 2284 2286
CONECT 2287 2279 2282 2286
CONECT 2279 2280 2287 2302
CONECT 2288 2283 2289
CONECT 2281 2280 2282
CONECT 2284 2283 2285
CONECT 2286 2285 2287
CONECT 2294 2293 2295
CONECT 2306 2302 2305
CONECT 2307 2303
CONECT 2308 2304
CONECT 2310 2309
END
