# Supplementary material for: Discovery and Structure–Activity Relationship Studies of Novel Adenosine A1 Receptor-Selective Agonists
Source: J Med Chem. 2022 Oct 21;65(21):14864–90. doi: 10.1021/acs.jmedchem.2c01414 (PMC9661479; doi:10.1021/acs.jmedchem.2c01414)
Supplement: Supplementary file 5 — jm2c01414_si_005.csv [file jm2c01414_si_005.csv]

Compound	SMILE	hA1R pEC50	hA2AR pEC50	hA2BR pEC50	hA3R pEC50	hA1R pKi	rA1R pKi
adenosine	NC1=C(N=CN2[C@@H]3O[C@H](CO)[C@@H](O)[C@H]3O)C2=NC=N1	7.16 ± 0.23	7.60 ± 0.11	7.28 ± 0.12	7.87 ± 0.23	6.09 ± 0.06	6.06 ± 0.05
NECA	NC1=C(N=CN2[C@@H]3O[C@H](C(NCC)=O)[C@@H](O)[C@H]3O)C2=NC=N1	8.96 ± 0.11	7.95 ± 0.26	7.20 ± 0.07	7.83 ± 0.26	6.61 ± 0.06	6.38 ± 0.04
BnOCPA	OC[C@H]([C@@H](O)[C@H]1O)O[C@H]1N2C=NC3=C(N[C@@H]4CCC[C@H]4OCC5=CC=CC=C5)N=CN=C32	8.43 ± 0.09	4.95 ± 0.38	n.d.	n.r.	6.18 ± 0.09	6.41 ± 0.06
15	OC[C@H]([C@@H](O)[C@H]1O)O[C@H]1N2C=NC3=C(N[C@@H]4CCC[C@H]4OCC5=CC=C(C(C)C)C=C5)N=CN=C32	7.87 ± 0.16	n.a.	n.a.	n.a.	5.77 ± 0.08	n.a.
16	OC[C@H]([C@@H](O)[C@H]1O)O[C@H]1N2C=NC3=C(N[C@@H]4CCC[C@H]4OCC5=CC=C(C(C)(C)C)C=C5)N=CN=C32	8.20 ± 0.13	n.a.	n.a.	n.a.	5.58 ± 0.10	n.a.
17	OC[C@H]([C@@H](O)[C@H]1O)O[C@H]1N2C=NC3=C(N[C@@H]4CCC[C@H]4OCC5=CC=C(C#N)C=C5)N=CN=C32	7.40 ± 0.19	n.a.	n.a.	n.a.	5.85 ± 0.06	n.a.
18	OC[C@H]([C@@H](O)[C@H]1O)O[C@H]1N2C=NC3=C(N[C@@H]4CCC[C@H]4OCC5=CC=C(C(N)=O)C=C5)N=CN=C32	7.71 ± 0.13	n.a.	n.a.	n.a.	5.98 ± 0.05	n.a.
19	OC[C@H]([C@@H](O)[C@H]1O)O[C@H]1N2C=NC3=C(N[C@@H]4CCC[C@H]4OCC5=CC=CC(OC)=C5)N=CN=C32	8.74 ± 0.10	n.d.	n.d.	5.98 ± 0.47	6.67 ± 0.10	6.55 ± 0.06
20	OC[C@H]([C@@H](O)[C@H]1O)O[C@H]1N2C=NC3=C(N[C@@H]4CCC[C@H]4OCC5=CC=CC(Br)=C5)N=CN=C32	7.74 ± 0.13	n.r.	n.d.	5.08 ± 0.26	6.16 ± 0.10	6.13 ± 0.08
21	OC[C@H]([C@@H](O)[C@H]1O)O[C@H]1N2C=NC3=C(N[C@@H]4CCC[C@H]4OCC5=CC=C(Br)C=C5)N=CN=C32	7.39 ± 0.16	n.d.	n.d.	n.r.	5.94 ± 0.07	6.06 ± 0.07
22	OC[C@H]([C@@H](O)[C@H]1O)O[C@H]1N2C=NC3=C(N[C@@H]4CCC[C@H]4OCC5=CC=CC=C5Cl)N=CN=C32	8.47 ± 0.24	5.17 ± 0.33	4.57 ± 0.12	n.r.	6.56 ± 0.07	6.56 ± 0.04
23	OC[C@H]([C@@H](O)[C@H]1O)O[C@H]1N2C=NC3=C(N[C@@H]4CCC[C@H]4OCC5=CC=CC(Cl)=C5)N=CN=C32	7.88 ± 0.17	n.d.	n.d.	n.r.	6.15 ± 0.07	6.43 ± 0.03
24	OC[C@H]([C@@H](O)[C@H]1O)O[C@H]1N2C=NC3=C(N[C@@H]4CCC[C@H]4OC5=CC=CC=C5)N=CN=C32	8.98 ± 0.14	n.d.	4.90 ± 0.14	5.78 ± 0.42	6.84 ± 0.06	6.60 ± 0.02
25	OC[C@H]([C@@H](O)[C@H]1O)O[C@H]1N2C=NC3=C(N[C@@H]4CCC[C@H]4OC5=CC=C(C(C)(C)C)C=C5)N=CN=C32	7.74 ± 0.28	n.d.	n.d.	n.r.	6.35 ± 0.08	6.70 ± 0.05
26	OC[C@H]([C@@H](O)[C@H]1O)O[C@H]1N2C=NC3=C(N[C@@H]4CCC[C@H]4OC5=CC=CC(OC)=C5)N=CN=C32	9.28 ± 0.10	5.24±0.55	n.d.	n.r.	6.61 ± 0.07	6.56 ± 0.06
27	OC[C@H]([C@@H](O)[C@H]1O)O[C@H]1N2C=NC3=C(N[C@@H]4CCC[C@H]4OC5=CC=CC(Br)=C5)N=CN=C32	10.0 ± 0.24	n.d.	4.63 ± 0.12	n.r.	7.55 ± 0.11	6.94 ± 0.08
28	OC[C@H]([C@@H](O)[C@H]1O)O[C@H]1N2C=NC3=C(N[C@@H]4CCC[C@H]4OC5=CC=CC=C5Cl)N=CN=C32	9.03 ± 0.19	5.96 ± 0.28	5.31 ± 0.09	6.73 ± 0.42	7.17 ± 0.06	7.28 ± 0.04
29	OC[C@H]([C@@H](O)[C@H]1O)O[C@H]1N2C=NC3=C(N[C@@H]4CCC[C@H]4OC5=CC=CC(Cl)=C5)N=CN=C32	9.21 ± 0.19	6.26 ± 0.34	5.29 ± 0.07	6.81 ± 0.47	7.19 ± 0.07	7.36 ± 0.03
30	OC[C@H]([C@@H](O)[C@H]1O)O[C@H]1N2C=NC3=C(N[C@@H]4CCC[C@H]4OC5=CC=C(Cl)C=C5)N=CN=C32	8.19 ± 0.18	4.86 ± 0.58	n.d.	6.88 ± 0.60	6.23 ± 0.11	6.22 ± 0.06
44	O[C@@H]([C@H]1O)[C@@H](C(NCC)=O)O[C@H]1N2C=NC3=C(N[C@@H]4CCC[C@H]4OCC5=CC=CC(OC)=C5)N=CN=C32	8.67± 0.19	n.r.	4.42 ± 0.16	5.38 ± 0.09	6.39 ± 0.08	6.11 ± 0.07
45	O[C@@H]([C@H]1O)[C@@H](C(NCC)=O)O[C@H]1N2C=NC3=C(N[C@@H]4CCC[C@H]4OCC5=CC=CC(Br)=C5)N=CN=C32	9.85 ± 0.19	n.r.	n.d.	5.56 ± 0.10	6.54 ± 0.15	6.46 ± 0.07
46	O[C@@H]([C@H]1O)[C@@H](C(NCC)=O)O[C@H]1N2C=NC3=C(N[C@@H]4CCC[C@H]4OCC5=CC=C(Br)C=C5)N=CN=C32	7.97 ± 0.24	n.d.	n.d.	5.82 ± 0.20	6.15 ± 0.06	6.38 ± 0.03
47	O[C@@H]([C@H]1O)[C@@H](C(NCC)=O)O[C@H]1N2C=NC3=C(N[C@@H]4CCC[C@H]4OCC5=CC=CC=C5Cl)N=CN=C32	8.67 ± 0.15	5.68 ± 0.32	5.36 ± 0.08	5.85 ± 0.13	6.63 ± 0.07	6.85 ± 0.05
48	O[C@@H]([C@H]1O)[C@@H](C(NCC)=O)O[C@H]1N2C=NC3=C(N[C@@H]4CCC[C@H]4OCC5=CC=CC(Cl)=C5)N=CN=C32	8.29 ± 0.16	5.04 ± 0.29	4.72 ± 0.11	5.83 ± 0.39	6.49 ± 0.08	6.90 ± 0.05
49	O[C@@H]([C@H]1O)[C@@H](C(NCC)=O)O[C@H]1N2C=NC3=C(N[C@@H]4CCC[C@H]4OC5=CC=CC=C5)N=CN=C32	9.53 ± 0.20	5.48 ± 0.42	6.04 ± 0.09	7.17 ± 0.16	7.30 ± 0.05	7.41 ± 0.03
50	O[C@@H]([C@H]1O)[C@@H](C(NCC)=O)O[C@H]1N2C=NC3=C(N[C@@H]4CCC[C@H]4OC5=CC=C(C(C)(C)C)C=C5)N=CN=C32	7.81 ± 0.41	4.84 ± 0.30	4.77 ± 0.08	6.63 ± 0.19	6.35 ± 0.07	6.85 ± 0.05
51	O[C@@H]([C@H]1O)[C@@H](C(NCC)=O)O[C@H]1N2C=NC3=C(N[C@@H]4CCC[C@H]4OC5=CC=CC(OC)=C5)N=CN=C32	9.88 ± 0.29	5.20 ± 1.11	5.10 ± 0.07	5.56 ± 0.14	7.26 ± 0.14	6.85 ± 0.06
52	O[C@@H]([C@H]1O)[C@@H](C(NCC)=O)O[C@H]1N2C=NC3=C(N[C@@H]4CCC[C@H]4OC5=CC=CC(Br)=C5)N=CN=C32	9.62 ± 0.35	4.58 ± 0.87	5.37 ± 0.11	5.52 ± 0.12	7.05 ± 0.16	6.82 ± 0.10
53	O[C@@H]([C@H]1O)[C@@H](C(NCC)=O)O[C@H]1N2C=NC3=C(N[C@@H]4CCC[C@H]4OC5=CC=CC=C5Cl)N=CN=C32	9.91 ± 0.23	5.67 ± 0.46	6.22 ± 0.09	7.00 ± 0.19	7.39 ± 0.04	7.60 ± 0.04
54	O[C@@H]([C@H]1O)[C@@H](C(NCC)=O)O[C@H]1N2C=NC3=C(N[C@@H]4CCC[C@H]4OC5=CC=CC(Cl)=C5)N=CN=C32	9.28 ± 0.28	5.86 ± 0.41	6.01 ± 0.09	6.79 ± 0.14	7.43 ± 0.05	7.51 ± 0.06
55	O[C@@H]([C@H]1O)[C@@H](C(NCC)=O)O[C@H]1N2C=NC3=C(N[C@@H]4CCC[C@H]4OC5=CC=C(Cl)C=C5)N=CN=C32	7.99 ± 0.15	4.86 ± 0.32	5.10 ± 0.09	6.92 ± 0.17	6.86 ± 0.10	7.08 ± 0.04
n.d., not determined, full dose-response curve not feasible; n.r., no response detected in the assay; n.a., not attempted.
